# Supplementary material for: Analysis of the Arabidopsis coilin mutant reveals a positive role of AtCOILIN in plant immunity
Source: Plant Physiol. 2022 Jun 8;190(1):745–61. doi: 10.1093/plphys/kiac280 (PMC9434284; doi:10.1093/plphys/kiac280)
Supplement: kiac280_Supplementary_Data [file kiac280_supplementary_data.zip]

Archive with 3 entries (3 files):
- 20220515_Supplementary_Figures.pdf
- SI_Table_2_Primers.xlsx
- Supplementary_Table_1_Candidates.xlsx
