# Supplementary material for: Analysis of the Arabidopsis coilin mutant reveals a positive role of AtCOILIN in plant immunity
Source: Plant Physiol. 2022 Jun 8;190(1):745–61. doi: 10.1093/plphys/kiac280 (PMC9434284; doi:10.1093/plphys/kiac280)
Supplement: kiac280_Supplementary_Data [file kiac280_supplementary_data.zip › SI_Table_2_Primers.xlsx]

## Sheet: Legend
Supplementary Table S2: Primers used in the study.

## Sheet: Primers
Name	Sequence	Target gene	Comments
Cloning
N0001	CACCATGGAGGAAGAGAAGGTGAGG	AT1G13030	For cloning into Gateway pENTR-TOPO-F
N0002	TCWAATCTCTTTCTGAGATCTGAGATAG	AT1G13030	For cloning into Gateway pENTR-TOPO-R
Genotyping
N0132	GACTCTCTAACCAAAACCCCG	AT1G13030	LP1for genotyping Atcoilin-1 for WT
N0103	CACATACGCTTCAAGCCTCTC	AT1G13030	LP1for genotyping Atcoilin-2 for WT
N0190	TCACTGTCTTCCCCAACAATC	AT1G13030	RP1-for genotyping Atcoilin-1 for HM
N0161	CTTTGTTTGCGCTTAGCTTTG	AT1G13030	RP1-for genotyping Atcoilin-2 for HM
N0200	ATTTTGCCGATTTCGGAAC	AT1G13030	Primer T-DNA-LBb1.3 for SALK
qPCR
AA105	GAAGGTGAGGGTTCGTCTGG	AT1G13030	AtCOILIN1-F
AA106	CCCAGCTCCGTGTTAAACCT	AT1G13030	AtCOILIN2-R
AA021	ACCACCTGAAAGGAAGTACAGTG	AT3g18780	Refrence gene-Actin-F
AA022	CTGTGAACGATTCCTGGACCTGC	AT3g18780	Refrence gene-Actin-R
AA111	GGCCTTGTATAATCCCTGATGA	At4g05320	Refrence gene-UBQ10-F
AA112	AAAGAGATAACAGGAACGGAAA	At4g05320	Refrence gene-UBQ10-R
AA115	ACGGGCATAGTTCCACAAAG	AT2G19190	FRK1-F
AA116	CGTCAAAAGAACGACGATGA	AT2G19190	FRK1-R
AA119	GCGTAAATACGGGCAGAAAC	AT4G23550	WRKY29-F
AA120	GGTTTGGGTTGGGAAGTTTT	AT4G23550	WRKY29-R
AA113	ACTCTCCTCCAGGGGCTAAGGAT	AT5G46330	FLS2-F
AA114	AGCTAACAGCTCTCCAGGGATGG	AT5G46330	FLS2-R
HA375	TCAGTGACCGTTGGAAGTTGTG	AT5G24770	VSP2-F
HA376	GTTCGAACCATTAGGCTTCAATATG	AT5G24770	VSP2-R
HA367	CCGTATGTGCCAAAGCTGAGAC	AT2G46370	JAR1-F
HA368	GGTTTCTCCTCTCCTTCCCCT	AT2G46370	JAR1-4
HA332	AATACCGAAAACCCCAGACC	AT3G25760	AOC1-F
HA333	TTCGATCACAACGCAGAGAC	AT3G25760	AOC1-R
HA266	GCCAAGAAGAACCTCACTGC	AT3G25770	AOC2-F
HA267	TCCGAGACCGAACATTAAGC	AT3G25770	AOC2-R
HA274	TGCGTAGTCTTCTACCGTAATCCG	AT3G45140	LOX2-F
HA275	TGGAGGGCATAACTTGGTCGAG	AT3G45140	LOX2-R
HA270	CACCGTCTGATTTGATATGGG	AT1G17380	JAZ5-F
HA271	TCATCGTTATCCTCCCAAGC	AT1G17380	JAZ5-R
HA373	CATCCTTCTCTTGTTCCACGA	AT1G70700	JAZ9-F
HA374	CCGCCATAAAAGATTGTGAGC	AT1G70700	JAZ9-R
qPCR and RT-PCR for splicing
AA310	TCTTGAGACTTCCAAGTTGCTGA	AT5G51630	Forword
AA311	CTTGCTCTTCTTTCTTCACTTCG	AT5G51630	Reverse
AA312	GTCAATTCACTAGACGATGTCGAAG	AT1G56520	Forword
AA313	AATGACATGCAAGTCCTAGTTCG	AT1G56520	Reverse
AA318	ACAAGCTAGTCGATTGAGCCA	AT5G16880	Forword
AA319	GCCAAAGCATATGGGTTTTGAAC	AT5G16880	Reverse
AA320	CAAGAGGCTGAAAATACTCTGCT	AT4G30820	Forword
AA321	CCCAGTGAGATGCTCCATTGT	AT4G30820	Reverse
AA344	CAAGGTGGGGAGGGAATTGA	AT5G48620	Forword
AA345	CGCCCGAAATCGTTATGGTT	AT5G48620	Reverse
AA364	ACCCACAGATAAGAGCACAGC	AT5G16840	Forword
AA365	ACGAGCATAGTGCTTATGTCA	AT5G16840	Reverse
AA370	TGGCATCAACTCCAAAATACCG	AT5G48657	Forword
AA371	ATCTTCGGTCCAGTCTCCGA	AT5G48657	Reverse
AA374	TGGGAGAGATAGAGGCTGCTT	AT5G35450	Forword
AA375	AAGCGAGAGCTCCAACGTAA	AT5G35450	Reverse
