# Supplementary material for: Analysis of the Arabidopsis coilin mutant reveals a positive role of AtCOILIN in plant immunity
Source: Plant Physiol. 2022 Jun 8;190(1):745–61. doi: 10.1093/plphys/kiac280 (PMC9434284; doi:10.1093/plphys/kiac280)
Supplement: kiac280_Supplementary_Data [file kiac280_supplementary_data.zip › Supplementary_Table_1_Candidates.xlsx]

## Sheet: Candidates
Valid	Comparison (group1/group2)	Condition Numerator	Condition Denominator	Group	AVG Group Quantity Denominator	AVG Group Quantity Numerator	AVG Log2 Ratio	Pvalue	Qvalue	ProteinGroups	ProteinDescriptions	FASTAHeader	# Unique Total Peptides
FALSE	colin-mock / wt-mock	colin-mock	wt-mock	AT2G45560.1	13326.1	NaN	NaN	NaN	NaN	AT2G45560.1	| cytochrome P450%2C family 76%2C subfamily C%2C polypeptide 1 | Chr2:18776391-18778354 REVERSE LENGTH=512 | 201606	>AT2G45560.1 | cytochrome P450%2C family 76%2C subfamily C%2C polypeptide 1 | Chr2:18776391-18778354 REVERSE LENGTH=512 | 201606	12
FALSE	colin-mock / wt-mock	colin-mock	wt-mock	ATMG01275.1	103720	NaN	NaN	NaN	NaN	ATMG01275.1	| NADH dehydrogenase 1A | ChrM:318004-318390 REVERSE LENGTH=129 | 201606	>ATMG01275.1 | NADH dehydrogenase 1A | ChrM:318004-318390 REVERSE LENGTH=129 | 201606	2
FALSE	colin-mock / wt-mock	colin-mock	wt-mock	AT1G32210.1;AT1G32210.2	34353.6	NaN	NaN	NaN	NaN	AT1G32210.1;AT1G32210.2	| Defender against death (DAD family) protein | Chr1:11606047-11607652 REVERSE LENGTH=115 | 201606;| Defender against death (DAD family) protein | Chr1:11606483-11607652 REVERSE LENGTH=108 | 201606	>AT1G32210.1 | Defender against death (DAD family) protein | Chr1:11606047-11607652 REVERSE LENGTH=115 | 201606;>AT1G32210.2 | Defender against death (DAD family) protein | Chr1:11606483-11607652 REVERSE LENGTH=108 | 201606	3
FALSE	colin-mock / wt-mock	colin-mock	wt-mock	AT4G04340.1;AT4G04340.2;AT4G04340.3	29386.1	NaN	NaN	NaN	NaN	AT4G04340.1;AT4G04340.2;AT4G04340.3	| ERD (early-responsive to dehydration stress) family protein | Chr4:2123235-2126624 FORWARD LENGTH=772 | 201606;| ERD (early-responsive to dehydration stress) family protein | Chr4:2123235-2126624 FORWARD LENGTH=772 | 201606;| ERD (early-responsive to dehydration stress) family protein | Chr4:2123235-2126624 FORWARD LENGTH=772 | 201606	>AT4G04340.1 | ERD (early-responsive to dehydration stress) family protein | Chr4:2123235-2126624 FORWARD LENGTH=772 | 201606;>AT4G04340.2 | ERD (early-responsive to dehydration stress) family protein | Chr4:2123235-2126624 FORWARD LENGTH=772 | 201606;>AT4G04340.3 | ERD (early-responsive to dehydration stress) family protein | Chr4:2123235-2126624 FORWARD LENGTH=772 | 201606	16
FALSE	colin-mock / wt-mock	colin-mock	wt-mock	ATCG01050.1	34753.9	NaN	NaN	NaN	NaN	ATCG01050.1	| NADH-plastoquinone oxidoreductase subunit | ChrC:115665-117185 REVERSE LENGTH=506 | 201606	>ATCG01050.1 | NADH-plastoquinone oxidoreductase subunit | ChrC:115665-117185 REVERSE LENGTH=506 | 201606	3
FALSE	colin-mock / wt-mock	colin-mock	wt-mock	AT1G75500.1;AT1G75500.2	14901.8	NaN	NaN	NaN	NaN	AT1G75500.1;AT1G75500.2	| Walls Are Thin 1 | Chr1:28338282-28340091 REVERSE LENGTH=389 | 201606;| Walls Are Thin 1 | Chr1:28338282-28340091 REVERSE LENGTH=389 | 201606	>AT1G75500.1 | Walls Are Thin 1 | Chr1:28338282-28340091 REVERSE LENGTH=389 | 201606;>AT1G75500.2 | Walls Are Thin 1 | Chr1:28338282-28340091 REVERSE LENGTH=389 | 201606	4
FALSE	colin-mock / wt-mock	colin-mock	wt-mock	AT5G08390.1	7897.04	NaN	NaN	NaN	NaN	AT5G08390.1	| Transducin/WD40 repeat-like superfamily protein | Chr5:2701448-2706910 FORWARD LENGTH=839 | 201606	>AT5G08390.1 | Transducin/WD40 repeat-like superfamily protein | Chr5:2701448-2706910 FORWARD LENGTH=839 | 201606	11
FALSE	colin-mock / wt-mock	colin-mock	wt-mock	AT1G10180.1	7028.54	NaN	NaN	NaN	NaN	AT1G10180.1	| LOW protein: exocyst complex component-like protein | Chr1:3338381-3341494 REVERSE LENGTH=769 | 201606	>AT1G10180.1 | LOW protein: exocyst complex component-like protein | Chr1:3338381-3341494 REVERSE LENGTH=769 | 201606	14
FALSE	colin-mock / wt-mock	colin-mock	wt-mock	AT5G39040.1	10420.6	NaN	NaN	NaN	NaN	AT5G39040.1	| transporter associated with antigen processing protein 2 | Chr5:15625660-15629621 FORWARD LENGTH=644 | 201606	>AT5G39040.1 | transporter associated with antigen processing protein 2 | Chr5:15625660-15629621 FORWARD LENGTH=644 | 201606	14
FALSE	colin-mock / wt-mock	colin-mock	wt-mock	AT1G33230.1	11581.9	NaN	NaN	NaN	NaN	AT1G33230.1	| TMPIT-like protein | Chr1:12046844-12049794 FORWARD LENGTH=347 | 201606	>AT1G33230.1 | TMPIT-like protein | Chr1:12046844-12049794 FORWARD LENGTH=347 | 201606	5
FALSE	colin-mock / wt-mock	colin-mock	wt-mock	AT2G16070.1;AT2G16070.2;AT2G16070.3	10628.2	NaN	NaN	NaN	NaN	AT2G16070.1;AT2G16070.2;AT2G16070.3	| plastid division2 | Chr2:6984072-6984746 REVERSE LENGTH=224 | 201606;| plastid division2 | Chr2:6984072-6985356 REVERSE LENGTH=307 | 201606;| plastid division2 | Chr2:6984072-6984746 REVERSE LENGTH=224 | 201606	>AT2G16070.1 | plastid division2 | Chr2:6984072-6984746 REVERSE LENGTH=224 | 201606;>AT2G16070.2 | plastid division2 | Chr2:6984072-6985356 REVERSE LENGTH=307 | 201606;>AT2G16070.3 | plastid division2 | Chr2:6984072-6984746 REVERSE LENGTH=224 | 201606	1
FALSE	colin-mock / wt-mock	colin-mock	wt-mock	AT1G22200.1;AT1G22200.2	7313.84	NaN	NaN	NaN	NaN	AT1G22200.1;AT1G22200.2	| Endoplasmic reticulum vesicle transporter protein | Chr1:7837857-7840602 REVERSE LENGTH=386 | 201606;| Endoplasmic reticulum vesicle transporter protein | Chr1:7838104-7840602 REVERSE LENGTH=338 | 201606	>AT1G22200.1 | Endoplasmic reticulum vesicle transporter protein | Chr1:7837857-7840602 REVERSE LENGTH=386 | 201606;>AT1G22200.2 | Endoplasmic reticulum vesicle transporter protein | Chr1:7838104-7840602 REVERSE LENGTH=338 | 201606	6
FALSE	colin-mock / wt-mock	colin-mock	wt-mock	AT4G17010.1	29454.8	NaN	NaN	NaN	NaN	AT4G17010.1	| transcription factor IIIB | Chr4:9576442-9577627 FORWARD LENGTH=160 | 201606	>AT4G17010.1 | transcription factor IIIB | Chr4:9576442-9577627 FORWARD LENGTH=160 | 201606	5
FALSE	colin-mock / wt-mock	colin-mock	wt-mock	AT5G65250.1	8234.99	NaN	NaN	NaN	NaN	AT5G65250.1	| transmembrane protein | Chr5:26078699-26080051 REVERSE LENGTH=300 | 201606	>AT5G65250.1 | transmembrane protein | Chr5:26078699-26080051 REVERSE LENGTH=300 | 201606	9
FALSE	colin-mock / wt-mock	colin-mock	wt-mock	AT2G33630.1	8214.94	NaN	NaN	NaN	NaN	AT2G33630.1	| NAD(P)-binding Rossmann-fold superfamily protein | Chr2:14236951-14238734 REVERSE LENGTH=480 | 201606	>AT2G33630.1 | NAD(P)-binding Rossmann-fold superfamily protein | Chr2:14236951-14238734 REVERSE LENGTH=480 | 201606	9
FALSE	colin-mock / wt-mock	colin-mock	wt-mock	AT3G57650.1	55519.6	NaN	NaN	NaN	NaN	AT3G57650.1	| lysophosphatidyl acyltransferase 2 | Chr3:21349751-21352839 FORWARD LENGTH=389 | 201606	>AT3G57650.1 | lysophosphatidyl acyltransferase 2 | Chr3:21349751-21352839 FORWARD LENGTH=389 | 201606	6
FALSE	colin-mock / wt-mock	colin-mock	wt-mock	AT1G01610.1	43600.5	NaN	NaN	NaN	NaN	AT1G01610.1	| glycerol-3-phosphate acyltransferase 4 | Chr1:221950-224255 REVERSE LENGTH=503 | 201606	>AT1G01610.1 | glycerol-3-phosphate acyltransferase 4 | Chr1:221950-224255 REVERSE LENGTH=503 | 201606	15
FALSE	colin-mock / wt-mock	colin-mock	wt-mock	AT2G29080.1	12943.8	NaN	NaN	NaN	NaN	AT2G29080.1	| FTSH protease 3 | Chr2:12489911-12492999 REVERSE LENGTH=809 | 201606	>AT2G29080.1 | FTSH protease 3 | Chr2:12489911-12492999 REVERSE LENGTH=809 | 201606	28
FALSE	colin-mock / wt-mock	colin-mock	wt-mock	AT4G19640.1	51881.8	NaN	NaN	NaN	NaN	AT4G19640.1	| Ras-related small GTP-binding family protein | Chr4:10687441-10689449 REVERSE LENGTH=200 | 201606	>AT4G19640.1 | Ras-related small GTP-binding family protein | Chr4:10687441-10689449 REVERSE LENGTH=200 | 201606	1
FALSE	colin-mock / wt-mock	colin-mock	wt-mock	AT5G05710.1	13048.7	NaN	NaN	NaN	NaN	AT5G05710.1	| Pleckstrin homology (PH) domain superfamily protein | Chr5:1715943-1716377 FORWARD LENGTH=144 | 201606	>AT5G05710.1 | Pleckstrin homology (PH) domain superfamily protein | Chr5:1715943-1716377 FORWARD LENGTH=144 | 201606	5
FALSE	colin-mock / wt-mock	colin-mock	wt-mock	AT3G47630.1;AT3G47630.2;AT3G47630.3;AT3G47630.4;AT3G47630.5;AT3G47630.6	12117.7	NaN	NaN	NaN	NaN	AT3G47630.1;AT3G47630.2;AT3G47630.3;AT3G47630.4;AT3G47630.5;AT3G47630.6	| translocator assembly/maintenance protein | Chr3:17563254-17565031 REVERSE LENGTH=320 | 201606;| translocator assembly/maintenance protein | Chr3:17563254-17565162 REVERSE LENGTH=332 | 201606;| translocator assembly/maintenance protein | Chr3:17563254-17565162 REVERSE LENGTH=332 | 201606;| translocator assembly/maintenance protein | Chr3:17563254-17564390 REVERSE LENGTH=225 | 201606;| transloca…	>AT3G47630.1 | translocator assembly/maintenance protein | Chr3:17563254-17565031 REVERSE LENGTH=320 | 201606;>AT3G47630.2 | translocator assembly/maintenance protein | Chr3:17563254-17565162 REVERSE LENGTH=332 | 201606;>AT3G47630.3 | translocator assembly/maintenance protein | Chr3:17563254-17565162 REVERSE LENGTH=332 | 201606;>AT3G47630.4 | translocator assembly/maintenance protein | Chr3:17563…	2
FALSE	colin-mock / wt-mock	colin-mock	wt-mock	AT1G03150.1	15772.4	NaN	NaN	NaN	NaN	AT1G03150.1	| Acyl-CoA N-acyltransferases (NAT) superfamily protein | Chr1:756461-758441 FORWARD LENGTH=174 | 201606	>AT1G03150.1 | Acyl-CoA N-acyltransferases (NAT) superfamily protein | Chr1:756461-758441 FORWARD LENGTH=174 | 201606	8
FALSE	colin-mock / wt-mock	colin-mock	wt-mock	AT3G25480.1	17902.2	NaN	NaN	NaN	NaN	AT3G25480.1	| Rhodanese/Cell cycle control phosphatase superfamily protein | Chr3:9235591-9236598 REVERSE LENGTH=264 | 201606	>AT3G25480.1 | Rhodanese/Cell cycle control phosphatase superfamily protein | Chr3:9235591-9236598 REVERSE LENGTH=264 | 201606	4
FALSE	colin-mock / wt-mock	colin-mock	wt-mock	AT2G17500.1;AT2G17500.2;AT2G17500.3;AT2G17500.4	22439.5	NaN	NaN	NaN	NaN	AT2G17500.1;AT2G17500.2;AT2G17500.3;AT2G17500.4	| Auxin efflux carrier family protein | Chr2:7607063-7608990 FORWARD LENGTH=396 | 201606;| Auxin efflux carrier family protein | Chr2:7607063-7608990 FORWARD LENGTH=396 | 201606;| Auxin efflux carrier family protein | Chr2:7607063-7608990 FORWARD LENGTH=396 | 201606;| Auxin efflux carrier family protein | Chr2:7607063-7608990 FORWARD LENGTH=396 | 201606	>AT2G17500.1 | Auxin efflux carrier family protein | Chr2:7607063-7608990 FORWARD LENGTH=396 | 201606;>AT2G17500.2 | Auxin efflux carrier family protein | Chr2:7607063-7608990 FORWARD LENGTH=396 | 201606;>AT2G17500.3 | Auxin efflux carrier family protein | Chr2:7607063-7608990 FORWARD LENGTH=396 | 201606;>AT2G17500.4 | Auxin efflux carrier family protein | Chr2:7607063-7608990 FORWARD LENGTH=396 …	5
FALSE	colin-mock / wt-mock	colin-mock	wt-mock	AT5G62575.1;AT5G62575.2	43494.3	NaN	NaN	NaN	NaN	AT5G62575.1;AT5G62575.2	| succinate dehydrogenase subunit | Chr5:25117542-25118565 FORWARD LENGTH=99 | 201606;| succinate dehydrogenase subunit | Chr5:25117542-25118565 FORWARD LENGTH=100 | 201606	>AT5G62575.1 | succinate dehydrogenase subunit | Chr5:25117542-25118565 FORWARD LENGTH=99 | 201606;>AT5G62575.2 | succinate dehydrogenase subunit | Chr5:25117542-25118565 FORWARD LENGTH=100 | 201606	3
FALSE	colin-mock / wt-mock	colin-mock	wt-mock	AT2G24170.1;AT2G24170.2	7387.66	NaN	NaN	NaN	NaN	AT2G24170.1;AT2G24170.2	| Endomembrane protein 70 protein family | Chr2:10274307-10276894 REVERSE LENGTH=637 | 201606;| Endomembrane protein 70 protein family | Chr2:10274792-10276894 REVERSE LENGTH=449 | 201606	>AT2G24170.1 | Endomembrane protein 70 protein family | Chr2:10274307-10276894 REVERSE LENGTH=637 | 201606;>AT2G24170.2 | Endomembrane protein 70 protein family | Chr2:10274792-10276894 REVERSE LENGTH=449 | 201606	1
FALSE	colin-mock / wt-mock	colin-mock	wt-mock	AT5G25590.1	5176.44	NaN	NaN	NaN	NaN	AT5G25590.1	| DNA ligase (DUF630 and DUF632) | Chr5:8906684-8909847 REVERSE LENGTH=775 | 201606	>AT5G25590.1 | DNA ligase (DUF630 and DUF632) | Chr5:8906684-8909847 REVERSE LENGTH=775 | 201606	16
FALSE	colin-mock / wt-mock	colin-mock	wt-mock	AT3G26085.1;AT3G26085.2;AT3G26085.3;AT3G26085.4	4342.37	NaN	NaN	NaN	NaN	AT3G26085.1;AT3G26085.2;AT3G26085.3;AT3G26085.4	| CAAX amino terminal protease family protein | Chr3:9530842-9532397 FORWARD LENGTH=293 | 201606;| CAAX amino terminal protease family protein | Chr3:9530842-9532397 FORWARD LENGTH=322 | 201606;| CAAX amino terminal protease family protein | Chr3:9530616-9532397 FORWARD LENGTH=313 | 201606;| CAAX amino terminal protease family protein | Chr3:9531082-9532397 FORWARD LENGTH=272 | 201606	>AT3G26085.1 | CAAX amino terminal protease family protein | Chr3:9530842-9532397 FORWARD LENGTH=293 | 201606;>AT3G26085.2 | CAAX amino terminal protease family protein | Chr3:9530842-9532397 FORWARD LENGTH=322 | 201606;>AT3G26085.3 | CAAX amino terminal protease family protein | Chr3:9530616-9532397 FORWARD LENGTH=313 | 201606;>AT3G26085.4 | CAAX amino terminal protease family protein | Chr3:953…	2
FALSE	colin-mock / wt-mock	colin-mock	wt-mock	AT2G20810.1	23613.1	NaN	NaN	NaN	NaN	AT2G20810.1	| galacturonosyltransferase 10 | Chr2:8957927-8959610 FORWARD LENGTH=536 | 201606	>AT2G20810.1 | galacturonosyltransferase 10 | Chr2:8957927-8959610 FORWARD LENGTH=536 | 201606	6
FALSE	colin-mock / wt-mock	colin-mock	wt-mock	AT5G07910.1	19384.7	NaN	NaN	NaN	NaN	AT5G07910.1	| Leucine-rich repeat (LRR) family protein | Chr5:2521937-2523769 REVERSE LENGTH=262 | 201606	>AT5G07910.1 | Leucine-rich repeat (LRR) family protein | Chr5:2521937-2523769 REVERSE LENGTH=262 | 201606	11
FALSE	colin-mock / wt-mock	colin-mock	wt-mock	AT5G51510.1	6291.63	NaN	NaN	NaN	NaN	AT5G51510.1	| jagunal-like protein | Chr5:20921512-20922818 FORWARD LENGTH=170 | 201606	>AT5G51510.1 | jagunal-like protein | Chr5:20921512-20922818 FORWARD LENGTH=170 | 201606	2
FALSE	colin-mock / wt-mock	colin-mock	wt-mock	AT5G08040.1	48734.8	NaN	NaN	NaN	NaN	AT5G08040.1	| mitochondrial import receptor subunit TOM5-like protein | Chr5:2577358-2578073 REVERSE LENGTH=54 | 201606	>AT5G08040.1 | mitochondrial import receptor subunit TOM5-like protein | Chr5:2577358-2578073 REVERSE LENGTH=54 | 201606	3
FALSE	colin-mock / wt-mock	colin-mock	wt-mock	AT4G18550.1;AT4G18550.2;AT4G18550.3	9353.78	NaN	NaN	NaN	NaN	AT4G18550.1;AT4G18550.2;AT4G18550.3	| alpha/beta-Hydrolases superfamily protein | Chr4:10225006-10226862 REVERSE LENGTH=419 | 201606;| alpha/beta-Hydrolases superfamily protein | Chr4:10225006-10226913 REVERSE LENGTH=436 | 201606;| alpha/beta-Hydrolases superfamily protein | Chr4:10225430-10226913 REVERSE LENGTH=319 | 201606	>AT4G18550.1 | alpha/beta-Hydrolases superfamily protein | Chr4:10225006-10226862 REVERSE LENGTH=419 | 201606;>AT4G18550.2 | alpha/beta-Hydrolases superfamily protein | Chr4:10225006-10226913 REVERSE LENGTH=436 | 201606;>AT4G18550.3 | alpha/beta-Hydrolases superfamily protein | Chr4:10225430-10226913 REVERSE LENGTH=319 | 201606	1
FALSE	colin-mock / wt-mock	colin-mock	wt-mock	AT3G07180.1;AT3G07180.3	41418.2	NaN	NaN	NaN	NaN	AT3G07180.1;AT3G07180.3	| GPI transamidase component PIG-S-like protein | Chr3:2282455-2285475 REVERSE LENGTH=599 | 201606;| GPI transamidase component PIG-S-like protein | Chr3:2282455-2285475 REVERSE LENGTH=591 | 201606	>AT3G07180.1 | GPI transamidase component PIG-S-like protein | Chr3:2282455-2285475 REVERSE LENGTH=599 | 201606;>AT3G07180.3 | GPI transamidase component PIG-S-like protein | Chr3:2282455-2285475 REVERSE LENGTH=591 | 201606	12
FALSE	colin-mock / wt-mock	colin-mock	wt-mock	AT2G47060.1;AT2G47060.2;AT2G47060.4;AT2G47060.5	15854.5	NaN	NaN	NaN	NaN	AT2G47060.1;AT2G47060.2;AT2G47060.4;AT2G47060.5	| Protein kinase superfamily protein | Chr2:19333116-19334759 REVERSE LENGTH=365 | 201606;| Protein kinase superfamily protein | Chr2:19333116-19334759 REVERSE LENGTH=365 | 201606;| Protein kinase superfamily protein | Chr2:19333116-19334759 REVERSE LENGTH=397 | 201606;| Protein kinase superfamily protein | Chr2:19333436-19334759 REVERSE LENGTH=322 | 201606	>AT2G47060.1 | Protein kinase superfamily protein | Chr2:19333116-19334759 REVERSE LENGTH=365 | 201606;>AT2G47060.2 | Protein kinase superfamily protein | Chr2:19333116-19334759 REVERSE LENGTH=365 | 201606;>AT2G47060.4 | Protein kinase superfamily protein | Chr2:19333116-19334759 REVERSE LENGTH=397 | 201606;>AT2G47060.5 | Protein kinase superfamily protein | Chr2:19333436-19334759 REVERSE LENGTH=…	1
FALSE	colin-mock / wt-mock	colin-mock	wt-mock	AT2G20230.1	104783	NaN	NaN	NaN	NaN	AT2G20230.1	| Tetraspanin family protein | Chr2:8725762-8727388 FORWARD LENGTH=270 | 201606	>AT2G20230.1 | Tetraspanin family protein | Chr2:8725762-8727388 FORWARD LENGTH=270 | 201606	6
FALSE	colin-mock / wt-mock	colin-mock	wt-mock	AT5G11840.1	22797	NaN	NaN	NaN	NaN	AT5G11840.1	| YCF36%2C putative (DUF1230) | Chr5:3813610-3814805 REVERSE LENGTH=265 | 201606	>AT5G11840.1 | YCF36%2C putative (DUF1230) | Chr5:3813610-3814805 REVERSE LENGTH=265 | 201606	1
FALSE	colin-mock / wt-mock	colin-mock	wt-mock	AT1G22850.1;AT1G22850.2	12578.5	NaN	NaN	NaN	NaN	AT1G22850.1;AT1G22850.2	| SNARE associated Golgi protein family | Chr1:8080671-8082816 REVERSE LENGTH=344 | 201606;| SNARE associated Golgi protein family | Chr1:8081181-8082816 REVERSE LENGTH=298 | 201606	>AT1G22850.1 | SNARE associated Golgi protein family | Chr1:8080671-8082816 REVERSE LENGTH=344 | 201606;>AT1G22850.2 | SNARE associated Golgi protein family | Chr1:8081181-8082816 REVERSE LENGTH=298 | 201606	1
FALSE	colin-mock / wt-mock	colin-mock	wt-mock	AT1G59840.1;AT1G59840.2;AT1G59840.3	11188.2	NaN	NaN	NaN	NaN	AT1G59840.1;AT1G59840.2;AT1G59840.3	| cofactor assembly of complex C | Chr1:22026569-22028174 FORWARD LENGTH=297 | 201606;| cofactor assembly of complex C | Chr1:22026569-22028174 FORWARD LENGTH=297 | 201606;| cofactor assembly of complex C | Chr1:22026569-22028174 FORWARD LENGTH=283 | 201606	>AT1G59840.1 | cofactor assembly of complex C | Chr1:22026569-22028174 FORWARD LENGTH=297 | 201606;>AT1G59840.2 | cofactor assembly of complex C | Chr1:22026569-22028174 FORWARD LENGTH=297 | 201606;>AT1G59840.3 | cofactor assembly of complex C | Chr1:22026569-22028174 FORWARD LENGTH=283 | 201606	2
FALSE	colin-mock / wt-mock	colin-mock	wt-mock	AT3G46010.1;AT3G46010.2	25600.6	NaN	NaN	NaN	NaN	AT3G46010.1;AT3G46010.2	| actin depolymerizing factor 1 | Chr3:16909679-16910678 REVERSE LENGTH=139 | 201606;| actin depolymerizing factor 1 | Chr3:16909679-16910678 REVERSE LENGTH=150 | 201606	>AT3G46010.1 | actin depolymerizing factor 1 | Chr3:16909679-16910678 REVERSE LENGTH=139 | 201606;>AT3G46010.2 | actin depolymerizing factor 1 | Chr3:16909679-16910678 REVERSE LENGTH=150 | 201606	3
FALSE	colin-mock / wt-mock	colin-mock	wt-mock	AT5G17010.1;AT5G17010.2;AT5G17010.3;AT5G17010.4	15573.3	NaN	NaN	NaN	NaN	AT5G17010.1;AT5G17010.2;AT5G17010.3;AT5G17010.4	| Major facilitator superfamily protein | Chr5:5587851-5592332 REVERSE LENGTH=503 | 201606;| Major facilitator superfamily protein | Chr5:5587851-5592332 REVERSE LENGTH=440 | 201606;| Major facilitator superfamily protein | Chr5:5587851-5592332 REVERSE LENGTH=503 | 201606;| Major facilitator superfamily protein | Chr5:5587851-5592332 REVERSE LENGTH=503 | 201606	>AT5G17010.1 | Major facilitator superfamily protein | Chr5:5587851-5592332 REVERSE LENGTH=503 | 201606;>AT5G17010.2 | Major facilitator superfamily protein | Chr5:5587851-5592332 REVERSE LENGTH=440 | 201606;>AT5G17010.3 | Major facilitator superfamily protein | Chr5:5587851-5592332 REVERSE LENGTH=503 | 201606;>AT5G17010.4 | Major facilitator superfamily protein | Chr5:5587851-5592332 REVERSE LEN…	1
FALSE	colin-mock / wt-mock	colin-mock	wt-mock	AT2G42770.1	20221	NaN	NaN	NaN	NaN	AT2G42770.1	| Peroxisomal membrane 22 kDa (Mpv17/PMP22) family protein | Chr2:17798635-17799927 REVERSE LENGTH=232 | 201606	>AT2G42770.1 | Peroxisomal membrane 22 kDa (Mpv17/PMP22) family protein | Chr2:17798635-17799927 REVERSE LENGTH=232 | 201606	1
FALSE	colin-mock / wt-mock	colin-mock	wt-mock	AT4G29950.1;AT4G29950.2;AT4G29950.3	4412.05	NaN	NaN	NaN	NaN	AT4G29950.1;AT4G29950.2;AT4G29950.3	| Ypt/Rab-GAP domain of gyp1p superfamily protein | Chr4:14657464-14660370 FORWARD LENGTH=828 | 201606;| Ypt/Rab-GAP domain of gyp1p superfamily protein | Chr4:14658088-14660370 FORWARD LENGTH=703 | 201606;| Ypt/Rab-GAP domain of gyp1p superfamily protein | Chr4:14657653-14660370 FORWARD LENGTH=820 | 201606	>AT4G29950.1 | Ypt/Rab-GAP domain of gyp1p superfamily protein | Chr4:14657464-14660370 FORWARD LENGTH=828 | 201606;>AT4G29950.2 | Ypt/Rab-GAP domain of gyp1p superfamily protein | Chr4:14658088-14660370 FORWARD LENGTH=703 | 201606;>AT4G29950.3 | Ypt/Rab-GAP domain of gyp1p superfamily protein | Chr4:14657653-14660370 FORWARD LENGTH=820 | 201606	1
FALSE	colin-mock / wt-mock	colin-mock	wt-mock	AT3G30390.1;AT3G30390.2;AT3G30390.3	32228.4	NaN	NaN	NaN	NaN	AT3G30390.1;AT3G30390.2;AT3G30390.3	| Transmembrane amino acid transporter family protein | Chr3:11977112-11978827 REVERSE LENGTH=460 | 201606;| Transmembrane amino acid transporter family protein | Chr3:11977112-11978827 REVERSE LENGTH=460 | 201606;| Transmembrane amino acid transporter family protein | Chr3:11977112-11978827 REVERSE LENGTH=460 | 201606	>AT3G30390.1 | Transmembrane amino acid transporter family protein | Chr3:11977112-11978827 REVERSE LENGTH=460 | 201606;>AT3G30390.2 | Transmembrane amino acid transporter family protein | Chr3:11977112-11978827 REVERSE LENGTH=460 | 201606;>AT3G30390.3 | Transmembrane amino acid transporter family protein | Chr3:11977112-11978827 REVERSE LENGTH=460 | 201606	3
FALSE	colin-mock / wt-mock	colin-mock	wt-mock	AT1G12460.1;AT1G12460.2	3935.63	NaN	NaN	NaN	NaN	AT1G12460.1;AT1G12460.2	| Leucine-rich repeat protein kinase family protein | Chr1:4247703-4250444 FORWARD LENGTH=882 | 201606;| Leucine-rich repeat protein kinase family protein | Chr1:4247703-4250444 FORWARD LENGTH=743 | 201606	>AT1G12460.1 | Leucine-rich repeat protein kinase family protein | Chr1:4247703-4250444 FORWARD LENGTH=882 | 201606;>AT1G12460.2 | Leucine-rich repeat protein kinase family protein | Chr1:4247703-4250444 FORWARD LENGTH=743 | 201606	1
FALSE	colin-mock / wt-mock	colin-mock	wt-mock	AT5G02040.1;AT5G02040.2	3602.31	NaN	NaN	NaN	NaN	AT5G02040.1;AT5G02040.2	| prenylated RAB acceptor 1.A1 | Chr5:401163-402471 FORWARD LENGTH=209 | 201606;| prenylated RAB acceptor 1.A1 | Chr5:401163-402471 FORWARD LENGTH=209 | 201606	>AT5G02040.1 | prenylated RAB acceptor 1.A1 | Chr5:401163-402471 FORWARD LENGTH=209 | 201606;>AT5G02040.2 | prenylated RAB acceptor 1.A1 | Chr5:401163-402471 FORWARD LENGTH=209 | 201606	1
FALSE	colin-mock / wt-mock	colin-mock	wt-mock	AT2G22650.1;AT2G22650.2;AT2G22650.3	6119.9	NaN	NaN	NaN	NaN	AT2G22650.1;AT2G22650.2;AT2G22650.3	| FAD-dependent oxidoreductase family protein | Chr2:9624703-9626931 REVERSE LENGTH=420 | 201606;| FAD-dependent oxidoreductase family protein | Chr2:9624703-9626348 REVERSE LENGTH=298 | 201606;| FAD-dependent oxidoreductase family protein | Chr2:9624703-9626348 REVERSE LENGTH=298 | 201606	>AT2G22650.1 | FAD-dependent oxidoreductase family protein | Chr2:9624703-9626931 REVERSE LENGTH=420 | 201606;>AT2G22650.2 | FAD-dependent oxidoreductase family protein | Chr2:9624703-9626348 REVERSE LENGTH=298 | 201606;>AT2G22650.3 | FAD-dependent oxidoreductase family protein | Chr2:9624703-9626348 REVERSE LENGTH=298 | 201606	1
FALSE	colin-mock / wt-mock	colin-mock	wt-mock	AT3G66658.1;AT3G66658.2	23075.9	NaN	NaN	NaN	NaN	AT3G66658.1;AT3G66658.2	| aldehyde dehydrogenase 22A1 | Chr3:2095471-2099013 REVERSE LENGTH=554 | 201606;| aldehyde dehydrogenase 22A1 | Chr3:2095341-2099013 REVERSE LENGTH=596 | 201606	>AT3G66658.1 | aldehyde dehydrogenase 22A1 | Chr3:2095471-2099013 REVERSE LENGTH=554 | 201606;>AT3G66658.2 | aldehyde dehydrogenase 22A1 | Chr3:2095341-2099013 REVERSE LENGTH=596 | 201606	1
FALSE	colin-mock / wt-mock	colin-mock	wt-mock	AT1G01120.1	27878.7	NaN	NaN	NaN	NaN	AT1G01120.1	| 3-ketoacyl-CoA synthase 1 | Chr1:57392-58978 REVERSE LENGTH=528 | 201606	>AT1G01120.1 | 3-ketoacyl-CoA synthase 1 | Chr1:57392-58978 REVERSE LENGTH=528 | 201606	3
FALSE	colin-mock / wt-mock	colin-mock	wt-mock	AT3G51440.1	45389.2	NaN	NaN	NaN	NaN	AT3G51440.1	| Calcium-dependent phosphotriesterase superfamily protein | Chr3:19089114-19090537 FORWARD LENGTH=371 | 201606	>AT3G51440.1 | Calcium-dependent phosphotriesterase superfamily protein | Chr3:19089114-19090537 FORWARD LENGTH=371 | 201606	2
FALSE	colin-mock / wt-mock	colin-mock	wt-mock	AT1G13160.1	NaN	9832.61	NaN	NaN	NaN	AT1G13160.1	| ARM repeat superfamily protein | Chr1:4484634-4488388 FORWARD LENGTH=804 | 201606	>AT1G13160.1 | ARM repeat superfamily protein | Chr1:4484634-4488388 FORWARD LENGTH=804 | 201606	11
FALSE	colin-mock / wt-mock	colin-mock	wt-mock	AT1G14740.1	NaN	46750.8	NaN	NaN	NaN	AT1G14740.1	| class I heat shock protein%2C putative (DUF1423) | Chr1:5075450-5077732 REVERSE LENGTH=733 | 201606	>AT1G14740.1 | class I heat shock protein%2C putative (DUF1423) | Chr1:5075450-5077732 REVERSE LENGTH=733 | 201606	16
FALSE	colin-mock / wt-mock	colin-mock	wt-mock	AT2G32030.1	NaN	5102.59	NaN	NaN	NaN	AT2G32030.1	| Acyl-CoA N-acyltransferases (NAT) superfamily protein | Chr2:13632675-13633241 REVERSE LENGTH=188 | 201606	>AT2G32030.1 | Acyl-CoA N-acyltransferases (NAT) superfamily protein | Chr2:13632675-13633241 REVERSE LENGTH=188 | 201606	4
FALSE	colin-mock / wt-mock	colin-mock	wt-mock	AT5G26800.1	NaN	9411.72	NaN	NaN	NaN	AT5G26800.1	| xaa-pro aminopeptidase P | Chr5:9425224-9426485 FORWARD LENGTH=112 | 201606	>AT5G26800.1 | xaa-pro aminopeptidase P | Chr5:9425224-9426485 FORWARD LENGTH=112 | 201606	2
FALSE	colin-mock / wt-mock	colin-mock	wt-mock	AT5G44180.1;AT5G44180.3	NaN	10589.3	NaN	NaN	NaN	AT5G44180.1;AT5G44180.3	| Homeodomain-like transcriptional regulator | Chr5:17783172-17789872 FORWARD LENGTH=1694 | 201606;| Homeodomain-like transcriptional regulator | Chr5:17783172-17789872 FORWARD LENGTH=1694 | 201606	>AT5G44180.1 | Homeodomain-like transcriptional regulator | Chr5:17783172-17789872 FORWARD LENGTH=1694 | 201606;>AT5G44180.3 | Homeodomain-like transcriptional regulator | Chr5:17783172-17789872 FORWARD LENGTH=1694 | 201606	26
FALSE	colin-mock / wt-mock	colin-mock	wt-mock	AT2G31840.1;AT2G31840.2	NaN	4816.87	NaN	NaN	NaN	AT2G31840.1;AT2G31840.2	| Thioredoxin superfamily protein | Chr2:13538003-13539602 REVERSE LENGTH=350 | 201606;| Thioredoxin superfamily protein | Chr2:13538003-13539602 REVERSE LENGTH=350 | 201606	>AT2G31840.1 | Thioredoxin superfamily protein | Chr2:13538003-13539602 REVERSE LENGTH=350 | 201606;>AT2G31840.2 | Thioredoxin superfamily protein | Chr2:13538003-13539602 REVERSE LENGTH=350 | 201606	3
FALSE	colin-mock / wt-mock	colin-mock	wt-mock	AT1G73100.1	NaN	21770.8	NaN	NaN	NaN	AT1G73100.1	| histone-lysine N-methyltransferase%2C H3 lysine-9 specific SUVH3-like protein | Chr1:27491970-27493979 FORWARD LENGTH=669 | 201606	>AT1G73100.1 | histone-lysine N-methyltransferase%2C H3 lysine-9 specific SUVH3-like protein | Chr1:27491970-27493979 FORWARD LENGTH=669 | 201606	8
FALSE	colin-mock / wt-mock	colin-mock	wt-mock	AT1G76060.1	NaN	11505.5	NaN	NaN	NaN	AT1G76060.1	| LYR family of Fe/S cluster biogenesis protein | Chr1:28543367-28543840 REVERSE LENGTH=157 | 201606	>AT1G76060.1 | LYR family of Fe/S cluster biogenesis protein | Chr1:28543367-28543840 REVERSE LENGTH=157 | 201606	6
FALSE	colin-mock / wt-mock	colin-mock	wt-mock	AT2G41350.1;AT2G41350.2	NaN	9299.56	NaN	NaN	NaN	AT2G41350.1;AT2G41350.2	| HAUS augmin-like complex subunit | Chr2:17231565-17233458 FORWARD LENGTH=298 | 201606;| HAUS augmin-like complex subunit | Chr2:17231565-17233458 FORWARD LENGTH=299 | 201606	>AT2G41350.1 | HAUS augmin-like complex subunit | Chr2:17231565-17233458 FORWARD LENGTH=298 | 201606;>AT2G41350.2 | HAUS augmin-like complex subunit | Chr2:17231565-17233458 FORWARD LENGTH=299 | 201606	2
FALSE	colin-mock / wt-mock	colin-mock	wt-mock	AT3G27960.1;AT3G27960.2;AT3G27960.3	NaN	4183.09	NaN	NaN	NaN	AT3G27960.1;AT3G27960.2;AT3G27960.3	| Tetratricopeptide repeat (TPR)-like superfamily protein | Chr3:10380513-10382593 REVERSE LENGTH=663 | 201606;| Tetratricopeptide repeat (TPR)-like superfamily protein | Chr3:10380809-10382593 REVERSE LENGTH=594 | 201606;| Tetratricopeptide repeat (TPR)-like superfamily protein | Chr3:10380513-10382593 REVERSE LENGTH=663 | 201606	>AT3G27960.1 | Tetratricopeptide repeat (TPR)-like superfamily protein | Chr3:10380513-10382593 REVERSE LENGTH=663 | 201606;>AT3G27960.2 | Tetratricopeptide repeat (TPR)-like superfamily protein | Chr3:10380809-10382593 REVERSE LENGTH=594 | 201606;>AT3G27960.3 | Tetratricopeptide repeat (TPR)-like superfamily protein | Chr3:10380513-10382593 REVERSE LENGTH=663 | 201606	1
FALSE	colin-mock / wt-mock	colin-mock	wt-mock	AT5G66675.1;AT5G66675.2;AT5G66675.3;AT5G66675.4	NaN	5252.96	NaN	NaN	NaN	AT5G66675.1;AT5G66675.2;AT5G66675.3;AT5G66675.4	| transmembrane protein%2C putative (DUF677) | Chr5:26615252-26616571 REVERSE LENGTH=412 | 201606;| transmembrane protein%2C putative (DUF677) | Chr5:26615252-26616571 REVERSE LENGTH=412 | 201606;| transmembrane protein%2C putative (DUF677) | Chr5:26615252-26616571 REVERSE LENGTH=412 | 201606;| transmembrane protein%2C putative (DUF677) | Chr5:26615252-26616571 REVERSE LENGTH=412 | 201606	>AT5G66675.1 | transmembrane protein%2C putative (DUF677) | Chr5:26615252-26616571 REVERSE LENGTH=412 | 201606;>AT5G66675.2 | transmembrane protein%2C putative (DUF677) | Chr5:26615252-26616571 REVERSE LENGTH=412 | 201606;>AT5G66675.3 | transmembrane protein%2C putative (DUF677) | Chr5:26615252-26616571 REVERSE LENGTH=412 | 201606;>AT5G66675.4 | transmembrane protein%2C putative (DUF677) | Chr5:2…	7
FALSE	colin-mock / wt-mock	colin-mock	wt-mock	AT5G41010.1	NaN	45182.5	NaN	NaN	NaN	AT5G41010.1	| DNA directed RNA polymerase%2C 7 kDa subunit | Chr5:16424050-16424921 FORWARD LENGTH=51 | 201606	>AT5G41010.1 | DNA directed RNA polymerase%2C 7 kDa subunit | Chr5:16424050-16424921 FORWARD LENGTH=51 | 201606	2
FALSE	colin-mock / wt-mock	colin-mock	wt-mock	AT1G17410.1;AT1G17410.2;AT1G17410.3	NaN	8353.07	NaN	NaN	NaN	AT1G17410.1;AT1G17410.2;AT1G17410.3	| Nucleoside diphosphate kinase family protein | Chr1:5968627-5969780 REVERSE LENGTH=181 | 201606;| Nucleoside diphosphate kinase family protein | Chr1:5968627-5969444 REVERSE LENGTH=144 | 201606;| Nucleoside diphosphate kinase family protein | Chr1:5968970-5969444 REVERSE LENGTH=125 | 201606	>AT1G17410.1 | Nucleoside diphosphate kinase family protein | Chr1:5968627-5969780 REVERSE LENGTH=181 | 201606;>AT1G17410.2 | Nucleoside diphosphate kinase family protein | Chr1:5968627-5969444 REVERSE LENGTH=144 | 201606;>AT1G17410.3 | Nucleoside diphosphate kinase family protein | Chr1:5968970-5969444 REVERSE LENGTH=125 | 201606	1
FALSE	colin-mock / wt-mock	colin-mock	wt-mock	AT5G60870.1;AT5G60870.2;AT5G60870.4	NaN	7121.92	NaN	NaN	NaN	AT5G60870.1;AT5G60870.2;AT5G60870.4	| Regulator of chromosome condensation (RCC1) family protein | Chr5:24485788-24487771 REVERSE LENGTH=445 | 201606;| Regulator of chromosome condensation (RCC1) family protein | Chr5:24485788-24487771 REVERSE LENGTH=452 | 201606;| Regulator of chromosome condensation (RCC1) family protein | Chr5:24486025-24487771 REVERSE LENGTH=393 | 201606	>AT5G60870.1 | Regulator of chromosome condensation (RCC1) family protein | Chr5:24485788-24487771 REVERSE LENGTH=445 | 201606;>AT5G60870.2 | Regulator of chromosome condensation (RCC1) family protein | Chr5:24485788-24487771 REVERSE LENGTH=452 | 201606;>AT5G60870.4 | Regulator of chromosome condensation (RCC1) family protein | Chr5:24486025-24487771 REVERSE LENGTH=393 | 201606	7
FALSE	colin-mock / wt-mock	colin-mock	wt-mock	AT5G62000.1;AT5G62000.2;AT5G62000.3;AT5G62000.5	NaN	6777.4	NaN	NaN	NaN	AT5G62000.1;AT5G62000.2;AT5G62000.3;AT5G62000.5	| auxin response factor 2 | Chr5:24910859-24914680 FORWARD LENGTH=859 | 201606;| auxin response factor 2 | Chr5:24910859-24914680 FORWARD LENGTH=859 | 201606;| auxin response factor 2 | Chr5:24910859-24914680 FORWARD LENGTH=859 | 201606;| auxin response factor 2 | Chr5:24910859-24914680 FORWARD LENGTH=859 | 201606	>AT5G62000.1 | auxin response factor 2 | Chr5:24910859-24914680 FORWARD LENGTH=859 | 201606;>AT5G62000.2 | auxin response factor 2 | Chr5:24910859-24914680 FORWARD LENGTH=859 | 201606;>AT5G62000.3 | auxin response factor 2 | Chr5:24910859-24914680 FORWARD LENGTH=859 | 201606;>AT5G62000.5 | auxin response factor 2 | Chr5:24910859-24914680 FORWARD LENGTH=859 | 201606	12
FALSE	colin-mock / wt-mock	colin-mock	wt-mock	AT3G14530.1;AT3G14550.1;AT3G14550.2;AT3G14550.3	NaN	11045.2	NaN	NaN	NaN	AT3G14530.1;AT3G14550.1;AT3G14550.2;AT3G14550.3	| Terpenoid synthases superfamily protein | Chr3:4879293-4880448 REVERSE LENGTH=360 | 201606;| geranylgeranyl pyrophosphate synthase 3 | Chr3:4884754-4885945 REVERSE LENGTH=360 | 201606;| geranylgeranyl pyrophosphate synthase 3 | Chr3:4884754-4885945 REVERSE LENGTH=360 | 201606;| geranylgeranyl pyrophosphate synthase 3 | Chr3:4884754-4885945 REVERSE LENGTH=360 | 201606	>AT3G14530.1 | Terpenoid synthases superfamily protein | Chr3:4879293-4880448 REVERSE LENGTH=360 | 201606;>AT3G14550.1 | geranylgeranyl pyrophosphate synthase 3 | Chr3:4884754-4885945 REVERSE LENGTH=360 | 201606;>AT3G14550.2 | geranylgeranyl pyrophosphate synthase 3 | Chr3:4884754-4885945 REVERSE LENGTH=360 | 201606;>AT3G14550.3 | geranylgeranyl pyrophosphate synthase 3 | Chr3:4884754-4885945 REV…	1
TRUE	colin-mock / wt-mock	colin-mock	wt-mock	AT1G67120.1;AT1G67120.2	11821.4	3.30129e+06	8.12548	0.203121	0.999861	AT1G67120.1;AT1G67120.2	| midasin-like protein | Chr1:25069727-25095526 REVERSE LENGTH=5393 | 201606;| midasin-like protein | Chr1:25069727-25095526 REVERSE LENGTH=5400 | 201606	>AT1G67120.1 | midasin-like protein | Chr1:25069727-25095526 REVERSE LENGTH=5393 | 201606;>AT1G67120.2 | midasin-like protein | Chr1:25069727-25095526 REVERSE LENGTH=5400 | 201606	96
TRUE	colin-mock / wt-mock	colin-mock	wt-mock	AT2G46470.1	7941.73	256160	5.01145	0.152729	0.999861	AT2G46470.1	| inner membrane protein OXA1-like protein | Chr2:19072659-19074948 FORWARD LENGTH=431 | 201606	>AT2G46470.1 | inner membrane protein OXA1-like protein | Chr2:19072659-19074948 FORWARD LENGTH=431 | 201606	9
TRUE	colin-mock / wt-mock	colin-mock	wt-mock	AT1G68185.1;AT1G68185.3	12090.4	313110	4.69474	0.0209909	0.999861	AT1G68185.1;AT1G68185.3	| Ubiquitin-like superfamily protein | Chr1:25556542-25558173 FORWARD LENGTH=215 | 201606;| Ubiquitin-like superfamily protein | Chr1:25556542-25558173 FORWARD LENGTH=215 | 201606	>AT1G68185.1 | Ubiquitin-like superfamily protein | Chr1:25556542-25558173 FORWARD LENGTH=215 | 201606;>AT1G68185.3 | Ubiquitin-like superfamily protein | Chr1:25556542-25558173 FORWARD LENGTH=215 | 201606	9
TRUE	colin-mock / wt-mock	colin-mock	wt-mock	AT3G26730.1;AT3G26730.2;AT3G26730.3;AT3G26730.4;AT3G26730.5;AT3G26730.6;AT3G26730.7;AT3G26730.8	7355.29	183121	4.63787	0.0629735	0.999861	AT3G26730.1;AT3G26730.2;AT3G26730.3;AT3G26730.4;AT3G26730.5;AT3G26730.6;AT3G26730.7;AT3G26730.8	| RING/U-box superfamily protein | Chr3:9823770-9827270 FORWARD LENGTH=772 | 201606;| RING/U-box superfamily protein | Chr3:9823770-9826410 FORWARD LENGTH=622 | 201606;| RING/U-box superfamily protein | Chr3:9823770-9826522 FORWARD LENGTH=628 | 201606;| RING/U-box superfamily protein | Chr3:9823770-9826410 FORWARD LENGTH=622 | 201606;| RING/U-box superfamily protein | Chr3:9823770-9826522 FORWARD…	>AT3G26730.1 | RING/U-box superfamily protein | Chr3:9823770-9827270 FORWARD LENGTH=772 | 201606;>AT3G26730.2 | RING/U-box superfamily protein | Chr3:9823770-9826410 FORWARD LENGTH=622 | 201606;>AT3G26730.3 | RING/U-box superfamily protein | Chr3:9823770-9826522 FORWARD LENGTH=628 | 201606;>AT3G26730.4 | RING/U-box superfamily protein | Chr3:9823770-9826410 FORWARD LENGTH=622 | 201606;>AT3G26730.…	4
FALSE	colin-mock / wt-mock	colin-mock	wt-mock	AT3G17205.1;AT3G17205.2;AT3G17205.3	10024.3	162448	4.0184	NaN	NaN	AT3G17205.1;AT3G17205.2;AT3G17205.3	| ubiquitin protein ligase 6 | Chr3:5873528-5881132 FORWARD LENGTH=1029 | 201606;| ubiquitin protein ligase 6 | Chr3:5873528-5881132 FORWARD LENGTH=1015 | 201606;| ubiquitin protein ligase 6 | Chr3:5873528-5881132 FORWARD LENGTH=1029 | 201606	>AT3G17205.1 | ubiquitin protein ligase 6 | Chr3:5873528-5881132 FORWARD LENGTH=1029 | 201606;>AT3G17205.2 | ubiquitin protein ligase 6 | Chr3:5873528-5881132 FORWARD LENGTH=1015 | 201606;>AT3G17205.3 | ubiquitin protein ligase 6 | Chr3:5873528-5881132 FORWARD LENGTH=1029 | 201606	12
FALSE	colin-mock / wt-mock	colin-mock	wt-mock	AT4G33700.1;AT4G33700.3	7572.53	116080	3.9382	NaN	NaN	AT4G33700.1;AT4G33700.3	| CBS domain protein (DUF21) | Chr4:16176547-16179188 REVERSE LENGTH=424 | 201606;| CBS domain protein (DUF21) | Chr4:16176547-16178433 REVERSE LENGTH=341 | 201606	>AT4G33700.1 | CBS domain protein (DUF21) | Chr4:16176547-16179188 REVERSE LENGTH=424 | 201606;>AT4G33700.3 | CBS domain protein (DUF21) | Chr4:16176547-16178433 REVERSE LENGTH=341 | 201606	8
TRUE	colin-mock / wt-mock	colin-mock	wt-mock	AT4G01860.1;AT4G01860.2	6803.97	101249	3.89538	0.233876	0.999861	AT4G01860.1;AT4G01860.2	| Transducin family protein / WD-40 repeat family protein | Chr4:801713-808018 REVERSE LENGTH=1308 | 201606;| Transducin family protein / WD-40 repeat family protein | Chr4:801713-808018 REVERSE LENGTH=1308 | 201606	>AT4G01860.1 | Transducin family protein / WD-40 repeat family protein | Chr4:801713-808018 REVERSE LENGTH=1308 | 201606;>AT4G01860.2 | Transducin family protein / WD-40 repeat family protein | Chr4:801713-808018 REVERSE LENGTH=1308 | 201606	20
TRUE	colin-mock / wt-mock	colin-mock	wt-mock	AT5G11060.1	7635.44	104056	3.76851	0.33446	0.999861	AT5G11060.1	| homeobox protein knotted-1-like 4 | Chr5:3510408-3512967 FORWARD LENGTH=393 | 201606	>AT5G11060.1 | homeobox protein knotted-1-like 4 | Chr5:3510408-3512967 FORWARD LENGTH=393 | 201606	4
TRUE	colin-mock / wt-mock	colin-mock	wt-mock	AT4G37470.1	61338.8	771773	3.65331	0.0102968	0.999861	AT4G37470.1	| alpha/beta-Hydrolases superfamily protein | Chr4:17617045-17618363 REVERSE LENGTH=270 | 201606	>AT4G37470.1 | alpha/beta-Hydrolases superfamily protein | Chr4:17617045-17618363 REVERSE LENGTH=270 | 201606	3
FALSE	colin-mock / wt-mock	colin-mock	wt-mock	AT2G04940.1	10861.9	116215	3.41944	NaN	NaN	AT2G04940.1	| scramblase-like protein | Chr2:1736671-1740254 REVERSE LENGTH=392 | 201606	>AT2G04940.1 | scramblase-like protein | Chr2:1736671-1740254 REVERSE LENGTH=392 | 201606	7
FALSE	colin-mock / wt-mock	colin-mock	wt-mock	AT5G44390.1	6246.94	52904.5	3.08217	NaN	NaN	AT5G44390.1	| FAD-binding Berberine family protein | Chr5:17882329-17884906 REVERSE LENGTH=542 | 201606	>AT5G44390.1 | FAD-binding Berberine family protein | Chr5:17882329-17884906 REVERSE LENGTH=542 | 201606	18
TRUE	colin-mock / wt-mock	colin-mock	wt-mock	AT1G01930.1	7746.82	56043.1	2.85486	0.0001121	0.287388	AT1G01930.1	| zinc finger protein-like protein | Chr1:320041-322809 REVERSE LENGTH=580 | 201606	>AT1G01930.1 | zinc finger protein-like protein | Chr1:320041-322809 REVERSE LENGTH=580 | 201606	2
TRUE	colin-mock / wt-mock	colin-mock	wt-mock	AT3G25820.1;AT3G25830.1	48857.2	351064	2.84509	0.440641	0.999861	AT3G25820.1;AT3G25830.1	| terpene synthase-like sequence-1%2C8-cineole | Chr3:9439282-9442053 FORWARD LENGTH=600 | 201606;| terpene synthase-like sequence-1%2C8-cineole | Chr3:9447545-9450316 FORWARD LENGTH=600 | 201606	>AT3G25820.1 | terpene synthase-like sequence-1%2C8-cineole | Chr3:9439282-9442053 FORWARD LENGTH=600 | 201606;>AT3G25830.1 | terpene synthase-like sequence-1%2C8-cineole | Chr3:9447545-9450316 FORWARD LENGTH=600 | 201606	21
FALSE	colin-mock / wt-mock	colin-mock	wt-mock	AT3G24530.1;AT3G24530.2;AT3G24530.3	1835.83	10106.3	2.46076	NaN	NaN	AT3G24530.1;AT3G24530.2;AT3G24530.3	| AAA-type ATPase family protein / ankyrin repeat family protein | Chr3:8945678-8947786 REVERSE LENGTH=481 | 201606;| AAA-type ATPase family protein / ankyrin repeat family protein | Chr3:8945678-8947396 REVERSE LENGTH=433 | 201606;| AAA-type ATPase family protein / ankyrin repeat family protein | Chr3:8945678-8947187 REVERSE LENGTH=389 | 201606	>AT3G24530.1 | AAA-type ATPase family protein / ankyrin repeat family protein | Chr3:8945678-8947786 REVERSE LENGTH=481 | 201606;>AT3G24530.2 | AAA-type ATPase family protein / ankyrin repeat family protein | Chr3:8945678-8947396 REVERSE LENGTH=433 | 201606;>AT3G24530.3 | AAA-type ATPase family protein / ankyrin repeat family protein | Chr3:8945678-8947187 REVERSE LENGTH=389 | 201606	1
TRUE	colin-mock / wt-mock	colin-mock	wt-mock	AT3G51420.1	106431	584179	2.45649	0.89748	0.999861	AT3G51420.1	| strictosidine synthase-like 4 | Chr3:19084082-19085451 FORWARD LENGTH=370 | 201606	>AT3G51420.1 | strictosidine synthase-like 4 | Chr3:19084082-19085451 FORWARD LENGTH=370 | 201606	9
FALSE	colin-mock / wt-mock	colin-mock	wt-mock	AT5G22360.1	22380.1	106223	2.24682	NaN	NaN	AT5G22360.1	| vesicle-associated membrane protein 714 | Chr5:7404379-7405654 REVERSE LENGTH=221 | 201606	>AT5G22360.1 | vesicle-associated membrane protein 714 | Chr5:7404379-7405654 REVERSE LENGTH=221 | 201606	5
TRUE	colin-mock / wt-mock	colin-mock	wt-mock	AT5G13200.1	18544.9	87939.1	2.24548	0.337768	0.999861	AT5G13200.1	| GRAM domain family protein | Chr5:4207081-4208079 FORWARD LENGTH=272 | 201606	>AT5G13200.1 | GRAM domain family protein | Chr5:4207081-4208079 FORWARD LENGTH=272 | 201606	4
TRUE	colin-mock / wt-mock	colin-mock	wt-mock	AT5G56130.1	16261.2	73927.5	2.18468	0.134916	0.999861	AT5G56130.1	| Transducin/WD40 repeat-like superfamily protein | Chr5:22722755-22725065 REVERSE LENGTH=315 | 201606	>AT5G56130.1 | Transducin/WD40 repeat-like superfamily protein | Chr5:22722755-22725065 REVERSE LENGTH=315 | 201606	10
FALSE	colin-mock / wt-mock	colin-mock	wt-mock	AT3G13720.1	4233.92	18676.7	2.14117	NaN	NaN	AT3G13720.1	| PRA1 (Prenylated rab acceptor) family protein | Chr3:4495202-4495768 REVERSE LENGTH=188 | 201606	>AT3G13720.1 | PRA1 (Prenylated rab acceptor) family protein | Chr3:4495202-4495768 REVERSE LENGTH=188 | 201606	1
TRUE	colin-mock / wt-mock	colin-mock	wt-mock	AT4G03110.1;AT4G03110.2;AT4G03110.3	76578.7	332685	2.11914	0.00543748	0.724914	AT4G03110.1;AT4G03110.2;AT4G03110.3	| RNA-binding protein-defense related 1 | Chr4:1376612-1379275 REVERSE LENGTH=441 | 201606;| RNA-binding protein-defense related 1 | Chr4:1376710-1379275 REVERSE LENGTH=439 | 201606;| RNA-binding protein-defense related 1 | Chr4:1376710-1379275 REVERSE LENGTH=440 | 201606	>AT4G03110.1 | RNA-binding protein-defense related 1 | Chr4:1376612-1379275 REVERSE LENGTH=441 | 201606;>AT4G03110.2 | RNA-binding protein-defense related 1 | Chr4:1376710-1379275 REVERSE LENGTH=439 | 201606;>AT4G03110.3 | RNA-binding protein-defense related 1 | Chr4:1376710-1379275 REVERSE LENGTH=440 | 201606	2
TRUE	colin-mock / wt-mock	colin-mock	wt-mock	AT1G78860.1	9712.9	40973.6	2.07672	0.0257538	0.999861	AT1G78860.1	| D-mannose binding lectin protein with Apple-like carbohydrate-binding domain-containing protein | Chr1:29646168-29647499 REVERSE LENGTH=443 | 201606	>AT1G78860.1 | D-mannose binding lectin protein with Apple-like carbohydrate-binding domain-containing protein | Chr1:29646168-29647499 REVERSE LENGTH=443 | 201606	4
TRUE	colin-mock / wt-mock	colin-mock	wt-mock	AT1G04110.1	7667.11	30697.8	2.00138	0.197594	0.999861	AT1G04110.1	| Subtilase family protein | Chr1:1061457-1063784 REVERSE LENGTH=775 | 201606	>AT1G04110.1 | Subtilase family protein | Chr1:1061457-1063784 REVERSE LENGTH=775 | 201606	8
FALSE	colin-mock / wt-mock	colin-mock	wt-mock	AT5G20610.1	1756.21	6897.73	1.97366	NaN	NaN	AT5G20610.1	| EEIG1/EHBP1 protein amino-terminal domain protein | Chr5:6969184-6972794 FORWARD LENGTH=1164 | 201606	>AT5G20610.1 | EEIG1/EHBP1 protein amino-terminal domain protein | Chr5:6969184-6972794 FORWARD LENGTH=1164 | 201606	8
TRUE	colin-mock / wt-mock	colin-mock	wt-mock	AT5G23220.1	20231.8	76701.1	1.92262	0.375988	0.999861	AT5G23220.1	| nicotinamidase 3 | Chr5:7820068-7820664 REVERSE LENGTH=198 | 201606	>AT5G23220.1 | nicotinamidase 3 | Chr5:7820068-7820664 REVERSE LENGTH=198 | 201606	3
TRUE	colin-mock / wt-mock	colin-mock	wt-mock	AT1G69010.1	18895.1	70416.1	1.89789	0.26344	0.999861	AT1G69010.1	| BES1-interacting Myc-like protein 2 | Chr1:25941804-25943599 FORWARD LENGTH=311 | 201606	>AT1G69010.1 | BES1-interacting Myc-like protein 2 | Chr1:25941804-25943599 FORWARD LENGTH=311 | 201606	7
TRUE	colin-mock / wt-mock	colin-mock	wt-mock	AT3G54280.1;AT3G54280.2	3482.99	12805	1.87831	0.0844764	0.999861	AT3G54280.1;AT3G54280.2	| ROOT GROWTH DEFECTIVE 3 | Chr3:20092361-20103807 FORWARD LENGTH=2045 | 201606;| ROOT GROWTH DEFECTIVE 3 | Chr3:20092361-20104153 FORWARD LENGTH=2129 | 201606	>AT3G54280.1 | ROOT GROWTH DEFECTIVE 3 | Chr3:20092361-20103807 FORWARD LENGTH=2045 | 201606;>AT3G54280.2 | ROOT GROWTH DEFECTIVE 3 | Chr3:20092361-20104153 FORWARD LENGTH=2129 | 201606	3
TRUE	colin-mock / wt-mock	colin-mock	wt-mock	AT1G03250.1;AT1G03250.2;AT1G03250.4	17853	65149	1.86757	0.207701	0.999861	AT1G03250.1;AT1G03250.2;AT1G03250.4	| R3H domain protein | Chr1:793576-795159 REVERSE LENGTH=245 | 201606;| R3H domain protein | Chr1:793576-795159 REVERSE LENGTH=251 | 201606;| R3H domain protein | Chr1:793823-795159 REVERSE LENGTH=195 | 201606	>AT1G03250.1 | R3H domain protein | Chr1:793576-795159 REVERSE LENGTH=245 | 201606;>AT1G03250.2 | R3H domain protein | Chr1:793576-795159 REVERSE LENGTH=251 | 201606;>AT1G03250.4 | R3H domain protein | Chr1:793823-795159 REVERSE LENGTH=195 | 201606	3
TRUE	colin-mock / wt-mock	colin-mock	wt-mock	AT5G09860.1;AT5G09860.2	6376.14	23069.1	1.85521	0.0267948	0.999861	AT5G09860.1;AT5G09860.2	| nuclear matrix protein-like protein | Chr5:3066815-3070733 FORWARD LENGTH=599 | 201606;| nuclear matrix protein-like protein | Chr5:3066815-3070733 FORWARD LENGTH=598 | 201606	>AT5G09860.1 | nuclear matrix protein-like protein | Chr5:3066815-3070733 FORWARD LENGTH=599 | 201606;>AT5G09860.2 | nuclear matrix protein-like protein | Chr5:3066815-3070733 FORWARD LENGTH=598 | 201606	11
TRUE	colin-mock / wt-mock	colin-mock	wt-mock	AT4G37670.2	5906.9	21199.5	1.84356	0.105559	0.999861	AT4G37670.2	| N-acetyl-l-glutamate synthase 2 | Chr4:17696179-17698836 REVERSE LENGTH=613 | 201606	>AT4G37670.2 | N-acetyl-l-glutamate synthase 2 | Chr4:17696179-17698836 REVERSE LENGTH=613 | 201606	14
TRUE	colin-mock / wt-mock	colin-mock	wt-mock	AT3G49490.1	1636.59	5664.04	1.79114	0.193066	0.999861	AT3G49490.1	| hypothetical protein | Chr3:18344926-18348648 REVERSE LENGTH=953 | 201606	>AT3G49490.1 | hypothetical protein | Chr3:18344926-18348648 REVERSE LENGTH=953 | 201606	12
TRUE	colin-mock / wt-mock	colin-mock	wt-mock	AT4G11210.1	39469.6	131915	1.74079	0.0572163	0.999861	AT4G11210.1	| Disease resistance-responsive (dirigent-like protein) family protein | Chr4:6832691-6833245 FORWARD LENGTH=184 | 201606	>AT4G11210.1 | Disease resistance-responsive (dirigent-like protein) family protein | Chr4:6832691-6833245 FORWARD LENGTH=184 | 201606	4
TRUE	colin-mock / wt-mock	colin-mock	wt-mock	AT2G01750.1;AT2G01750.2	8020.76	26625.7	1.73101	0.239534	0.999861	AT2G01750.1;AT2G01750.2	| microtubule-associated proteins 70-3 | Chr2:328351-331848 FORWARD LENGTH=629 | 201606;| microtubule-associated proteins 70-3 | Chr2:328351-331848 FORWARD LENGTH=630 | 201606	>AT2G01750.1 | microtubule-associated proteins 70-3 | Chr2:328351-331848 FORWARD LENGTH=629 | 201606;>AT2G01750.2 | microtubule-associated proteins 70-3 | Chr2:328351-331848 FORWARD LENGTH=630 | 201606	6
TRUE	colin-mock / wt-mock	colin-mock	wt-mock	AT1G26170.1	27657.7	91569.6	1.72719	0.0554962	0.999861	AT1G26170.1	| ARM repeat superfamily protein | Chr1:9047539-9054438 REVERSE LENGTH=1022 | 201606	>AT1G26170.1 | ARM repeat superfamily protein | Chr1:9047539-9054438 REVERSE LENGTH=1022 | 201606	10
TRUE	colin-mock / wt-mock	colin-mock	wt-mock	AT5G13270.1	9288.82	30569.3	1.71852	0.000591694	0.43386	AT5G13270.1	| Pentatricopeptide repeat (PPR) superfamily protein | Chr5:4246954-4249212 REVERSE LENGTH=752 | 201606	>AT5G13270.1 | Pentatricopeptide repeat (PPR) superfamily protein | Chr5:4246954-4249212 REVERSE LENGTH=752 | 201606	7
TRUE	colin-mock / wt-mock	colin-mock	wt-mock	AT1G19835.1;AT1G19835.2;AT1G19835.3;AT1G19835.4;AT1G19835.5;AT1G19835.6	5857.76	18825.1	1.68424	0.303541	0.999861	AT1G19835.1;AT1G19835.2;AT1G19835.3;AT1G19835.4;AT1G19835.5;AT1G19835.6	| filament-like protein (DUF869) | Chr1:6856212-6859513 REVERSE LENGTH=982 | 201606;| filament-like protein (DUF869) | Chr1:6856212-6859513 REVERSE LENGTH=982 | 201606;| filament-like protein (DUF869) | Chr1:6856212-6859513 REVERSE LENGTH=982 | 201606;| filament-like protein (DUF869) | Chr1:6856212-6859513 REVERSE LENGTH=982 | 201606;| filament-like protein (DUF869) | Chr1:6856212-6859513 REVERSE…	>AT1G19835.1 | filament-like protein (DUF869) | Chr1:6856212-6859513 REVERSE LENGTH=982 | 201606;>AT1G19835.2 | filament-like protein (DUF869) | Chr1:6856212-6859513 REVERSE LENGTH=982 | 201606;>AT1G19835.3 | filament-like protein (DUF869) | Chr1:6856212-6859513 REVERSE LENGTH=982 | 201606;>AT1G19835.4 | filament-like protein (DUF869) | Chr1:6856212-6859513 REVERSE LENGTH=982 | 201606;>AT1G19835.…	14
FALSE	colin-mock / wt-mock	colin-mock	wt-mock	AT2G34357.1	9821.34	31340.8	1.67405	NaN	NaN	AT2G34357.1	| ARM repeat superfamily protein | Chr2:14499236-14505555 FORWARD LENGTH=1280 | 201606	>AT2G34357.1 | ARM repeat superfamily protein | Chr2:14499236-14505555 FORWARD LENGTH=1280 | 201606	20
TRUE	colin-mock / wt-mock	colin-mock	wt-mock	AT1G74690.1	11055.2	32772.5	1.56776	0.214432	0.999861	AT1G74690.1	| IQ-domain 31 | Chr1:28061498-28063924 REVERSE LENGTH=587 | 201606	>AT1G74690.1 | IQ-domain 31 | Chr1:28061498-28063924 REVERSE LENGTH=587 | 201606	11
TRUE	colin-mock / wt-mock	colin-mock	wt-mock	AT2G25210.1;AT4G31985.1	34107.9	97430.2	1.51426	0.086073	0.999861	AT2G25210.1;AT4G31985.1	| Ribosomal protein L39 family protein | Chr2:10740157-10740379 FORWARD LENGTH=44 | 201606;| Ribosomal protein L39 family protein | Chr4:15469931-15470366 FORWARD LENGTH=51 | 201606	>AT2G25210.1 | Ribosomal protein L39 family protein | Chr2:10740157-10740379 FORWARD LENGTH=44 | 201606;>AT4G31985.1 | Ribosomal protein L39 family protein | Chr4:15469931-15470366 FORWARD LENGTH=51 | 201606	2
TRUE	colin-mock / wt-mock	colin-mock	wt-mock	AT4G26450.1;AT4G26450.2	5191.02	14794.3	1.51095	0.057298	0.999861	AT4G26450.1;AT4G26450.2	| hypothetical protein | Chr4:13362556-13364920 FORWARD LENGTH=708 | 201606;| hypothetical protein | Chr4:13362556-13364920 FORWARD LENGTH=708 | 201606	>AT4G26450.1 | hypothetical protein | Chr4:13362556-13364920 FORWARD LENGTH=708 | 201606;>AT4G26450.2 | hypothetical protein | Chr4:13362556-13364920 FORWARD LENGTH=708 | 201606	10
FALSE	colin-mock / wt-mock	colin-mock	wt-mock	AT2G14610.1	24864.8	69683.2	1.48671	NaN	NaN	AT2G14610.1	| pathogenesis-related protein 1 | Chr2:6241944-6242429 REVERSE LENGTH=161 | 201606	>AT2G14610.1 | pathogenesis-related protein 1 | Chr2:6241944-6242429 REVERSE LENGTH=161 | 201606	2
TRUE	colin-mock / wt-mock	colin-mock	wt-mock	AT3G51130.1	28447.1	78721.6	1.46848	0.663582	0.999861	AT3G51130.1	| transmembrane protein | Chr3:18994219-18997180 FORWARD LENGTH=410 | 201606	>AT3G51130.1 | transmembrane protein | Chr3:18994219-18997180 FORWARD LENGTH=410 | 201606	11
TRUE	colin-mock / wt-mock	colin-mock	wt-mock	AT1G22330.1	88614.3	243709	1.45955	0.00258945	0.690498	AT1G22330.1	| RNA-binding (RRM/RBD/RNP motifs) family protein | Chr1:7886693-7889241 FORWARD LENGTH=291 | 201606	>AT1G22330.1 | RNA-binding (RRM/RBD/RNP motifs) family protein | Chr1:7886693-7889241 FORWARD LENGTH=291 | 201606	5
TRUE	colin-mock / wt-mock	colin-mock	wt-mock	AT1G48160.1;AT1G48160.2	32994.4	90433.8	1.45464	0.468583	0.999861	AT1G48160.1;AT1G48160.2	| signal recognition particle 19 kDa protein%2C putative / SRP19 | Chr1:17786779-17788286 REVERSE LENGTH=145 | 201606;| signal recognition particle 19 kDa protein%2C putative / SRP19 | Chr1:17786779-17788286 REVERSE LENGTH=145 | 201606	>AT1G48160.1 | signal recognition particle 19 kDa protein%2C putative / SRP19 | Chr1:17786779-17788286 REVERSE LENGTH=145 | 201606;>AT1G48160.2 | signal recognition particle 19 kDa protein%2C putative / SRP19 | Chr1:17786779-17788286 REVERSE LENGTH=145 | 201606	1
TRUE	colin-mock / wt-mock	colin-mock	wt-mock	AT1G32490.1;AT1G32490.2	27946.1	76257.1	1.44823	0.466096	0.999861	AT1G32490.1;AT1G32490.2	| RNA helicase family protein | Chr1:11742356-11749286 REVERSE LENGTH=1044 | 201606;| RNA helicase family protein | Chr1:11742356-11749286 REVERSE LENGTH=1034 | 201606	>AT1G32490.1 | RNA helicase family protein | Chr1:11742356-11749286 REVERSE LENGTH=1044 | 201606;>AT1G32490.2 | RNA helicase family protein | Chr1:11742356-11749286 REVERSE LENGTH=1034 | 201606	5
TRUE	colin-mock / wt-mock	colin-mock	wt-mock	AT3G12610.1	21167	57468.1	1.44094	0.350681	0.999861	AT3G12610.1	| Leucine-rich repeat (LRR) family protein | Chr3:4006661-4007779 REVERSE LENGTH=372 | 201606	>AT3G12610.1 | Leucine-rich repeat (LRR) family protein | Chr3:4006661-4007779 REVERSE LENGTH=372 | 201606	13
TRUE	colin-mock / wt-mock	colin-mock	wt-mock	AT5G67510.1	151239	405925	1.42439	0.124622	0.999861	AT5G67510.1	| Translation protein SH3-like family protein | Chr5:26937970-26938410 REVERSE LENGTH=146 | 201606	>AT5G67510.1 | Translation protein SH3-like family protein | Chr5:26937970-26938410 REVERSE LENGTH=146 | 201606	9
TRUE	colin-mock / wt-mock	colin-mock	wt-mock	AT2G47790.1	7706.67	20587.6	1.4176	0.863305	0.999861	AT2G47790.1	| Transducin/WD40 repeat-like superfamily protein | Chr2:19571102-19572946 REVERSE LENGTH=392 | 201606	>AT2G47790.1 | Transducin/WD40 repeat-like superfamily protein | Chr2:19571102-19572946 REVERSE LENGTH=392 | 201606	7
FALSE	colin-mock / wt-mock	colin-mock	wt-mock	AT3G63150.1	14344.9	38307.8	1.4171	NaN	NaN	AT3G63150.1	| MIRO-related GTP-ase 2 | Chr3:23329200-23332692 REVERSE LENGTH=643 | 201606	>AT3G63150.1 | MIRO-related GTP-ase 2 | Chr3:23329200-23332692 REVERSE LENGTH=643 | 201606	11
TRUE	colin-mock / wt-mock	colin-mock	wt-mock	AT5G05100.1	3685.17	9822.5	1.41436	0.0927874	0.999861	AT5G05100.1	| Single-stranded nucleic acid binding R3H protein | Chr5:1505461-1506940 REVERSE LENGTH=324 | 201606	>AT5G05100.1 | Single-stranded nucleic acid binding R3H protein | Chr5:1505461-1506940 REVERSE LENGTH=324 | 201606	4
TRUE	colin-mock / wt-mock	colin-mock	wt-mock	AT4G16765.1;AT4G16765.2;AT4G16765.3;AT4G16765.6	7770.44	20323.2	1.38706	0.297477	0.999861	AT4G16765.1;AT4G16765.2;AT4G16765.3;AT4G16765.6	| 2-oxoglutarate (2OG) and Fe(II)-dependent oxygenase superfamily protein | Chr4:9429974-9431791 REVERSE LENGTH=247 | 201606;| 2-oxoglutarate (2OG) and Fe(II)-dependent oxygenase superfamily protein | Chr4:9429974-9431791 REVERSE LENGTH=247 | 201606;| 2-oxoglutarate (2OG) and Fe(II)-dependent oxygenase superfamily protein | Chr4:9430149-9431791 REVERSE LENGTH=235 | 201606;| 2-oxoglutarate (2OG) a…	>AT4G16765.1 | 2-oxoglutarate (2OG) and Fe(II)-dependent oxygenase superfamily protein | Chr4:9429974-9431791 REVERSE LENGTH=247 | 201606;>AT4G16765.2 | 2-oxoglutarate (2OG) and Fe(II)-dependent oxygenase superfamily protein | Chr4:9429974-9431791 REVERSE LENGTH=247 | 201606;>AT4G16765.3 | 2-oxoglutarate (2OG) and Fe(II)-dependent oxygenase superfamily protein | Chr4:9430149-9431791 REVERSE LENGT…	2
TRUE	colin-mock / wt-mock	colin-mock	wt-mock	AT1G78050.1	17424.6	45354	1.3801	0.506572	0.999861	AT1G78050.1	| phosphoglycerate/bisphosphoglycerate mutase | Chr1:29348095-29349592 FORWARD LENGTH=332 | 201606	>AT1G78050.1 | phosphoglycerate/bisphosphoglycerate mutase | Chr1:29348095-29349592 FORWARD LENGTH=332 | 201606	15
TRUE	colin-mock / wt-mock	colin-mock	wt-mock	AT1G14250.1	41285	106932	1.373	0.0975818	0.999861	AT1G14250.1	| GDA1/CD39 nucleoside phosphatase family protein | Chr1:4868675-4871203 FORWARD LENGTH=488 | 201606	>AT1G14250.1 | GDA1/CD39 nucleoside phosphatase family protein | Chr1:4868675-4871203 FORWARD LENGTH=488 | 201606	6
TRUE	colin-mock / wt-mock	colin-mock	wt-mock	AT3G55290.1;AT3G55290.2	36976.3	95562	1.36984	0.430822	0.999861	AT3G55290.1;AT3G55290.2	| NAD(P)-binding Rossmann-fold superfamily protein | Chr3:20502653-20503730 FORWARD LENGTH=280 | 201606;| NAD(P)-binding Rossmann-fold superfamily protein | Chr3:20502653-20503730 FORWARD LENGTH=279 | 201606	>AT3G55290.1 | NAD(P)-binding Rossmann-fold superfamily protein | Chr3:20502653-20503730 FORWARD LENGTH=280 | 201606;>AT3G55290.2 | NAD(P)-binding Rossmann-fold superfamily protein | Chr3:20502653-20503730 FORWARD LENGTH=279 | 201606	13
TRUE	colin-mock / wt-mock	colin-mock	wt-mock	AT4G20720.1	27468.6	70962.8	1.36928	0.487756	0.999861	AT4G20720.1	| dentin sialophosphoprotein-like protein | Chr4:11105409-11107841 FORWARD LENGTH=729 | 201606	>AT4G20720.1 | dentin sialophosphoprotein-like protein | Chr4:11105409-11107841 FORWARD LENGTH=729 | 201606	15
FALSE	colin-mock / wt-mock	colin-mock	wt-mock	AT5G07010.1	4889.23	12522.4	1.35683	NaN	NaN	AT5G07010.1	| sulfotransferase 2A | Chr5:2174960-2176039 REVERSE LENGTH=359 | 201606	>AT5G07010.1 | sulfotransferase 2A | Chr5:2174960-2176039 REVERSE LENGTH=359 | 201606	5
TRUE	colin-mock / wt-mock	colin-mock	wt-mock	AT3G51120.1	7682.65	18946	1.30221	0.0945423	0.999861	AT3G51120.1	| zinc finger CCCH domain-containing protein 44 | Chr3:18986026-18991886 REVERSE LENGTH=1305 | 201606	>AT3G51120.1 | zinc finger CCCH domain-containing protein 44 | Chr3:18986026-18991886 REVERSE LENGTH=1305 | 201606	9
TRUE	colin-mock / wt-mock	colin-mock	wt-mock	AT3G28290.1;AT3G28300.1	67990.4	166636	1.2933	0.472183	0.999861	AT3G28290.1;AT3G28300.1	| transmembrane protein%2C putative (DUF677) | Chr3:10547873-10549030 FORWARD LENGTH=385 | 201606;| transmembrane protein%2C putative (DUF677) | Chr3:10566106-10567263 FORWARD LENGTH=385 | 201606	>AT3G28290.1 | transmembrane protein%2C putative (DUF677) | Chr3:10547873-10549030 FORWARD LENGTH=385 | 201606;>AT3G28300.1 | transmembrane protein%2C putative (DUF677) | Chr3:10566106-10567263 FORWARD LENGTH=385 | 201606	21
TRUE	colin-mock / wt-mock	colin-mock	wt-mock	AT5G54580.1	13178.6	32212.3	1.28942	0.0413502	0.999861	AT5G54580.1	| RNA-binding (RRM/RBD/RNP motifs) family protein | Chr5:22171332-22172656 FORWARD LENGTH=156 | 201606	>AT5G54580.1 | RNA-binding (RRM/RBD/RNP motifs) family protein | Chr5:22171332-22172656 FORWARD LENGTH=156 | 201606	4
TRUE	colin-mock / wt-mock	colin-mock	wt-mock	ATCG00150.1	77017.5	186548	1.27628	0.467377	0.999861	ATCG00150.1	| ATPase%2C F0 complex%2C subunit A protein | ChrC:14021-14770 REVERSE LENGTH=249 | 201606	>ATCG00150.1 | ATPase%2C F0 complex%2C subunit A protein | ChrC:14021-14770 REVERSE LENGTH=249 | 201606	2
TRUE	colin-mock / wt-mock	colin-mock	wt-mock	AT5G66100.1	19240	46436.6	1.27115	0.409969	0.999861	AT5G66100.1	| winged-helix DNA-binding transcription factor family protein | Chr5:26427639-26429772 FORWARD LENGTH=453 | 201606	>AT5G66100.1 | winged-helix DNA-binding transcription factor family protein | Chr5:26427639-26429772 FORWARD LENGTH=453 | 201606	3
TRUE	colin-mock / wt-mock	colin-mock	wt-mock	AT4G28880.1;AT4G28880.2;AT4G28880.3;AT4G28880.4	28703.6	69007.9	1.26553	0.0968612	0.999861	AT4G28880.1;AT4G28880.2;AT4G28880.3;AT4G28880.4	| casein kinase I-like 3 | Chr4:14251351-14254048 FORWARD LENGTH=415 | 201606;| casein kinase I-like 3 | Chr4:14251351-14254048 FORWARD LENGTH=415 | 201606;| casein kinase I-like 3 | Chr4:14251351-14254048 FORWARD LENGTH=415 | 201606;| casein kinase I-like 3 | Chr4:14251351-14254048 FORWARD LENGTH=415 | 201606	>AT4G28880.1 | casein kinase I-like 3 | Chr4:14251351-14254048 FORWARD LENGTH=415 | 201606;>AT4G28880.2 | casein kinase I-like 3 | Chr4:14251351-14254048 FORWARD LENGTH=415 | 201606;>AT4G28880.3 | casein kinase I-like 3 | Chr4:14251351-14254048 FORWARD LENGTH=415 | 201606;>AT4G28880.4 | casein kinase I-like 3 | Chr4:14251351-14254048 FORWARD LENGTH=415 | 201606	7
TRUE	colin-mock / wt-mock	colin-mock	wt-mock	AT2G16005.1	186165	445034	1.25733	0.127319	0.999861	AT2G16005.1	| MD-2-related lipid recognition domain-containing protein | Chr2:6959347-6960135 REVERSE LENGTH=160 | 201606	>AT2G16005.1 | MD-2-related lipid recognition domain-containing protein | Chr2:6959347-6960135 REVERSE LENGTH=160 | 201606	8
TRUE	colin-mock / wt-mock	colin-mock	wt-mock	AT5G03420.1	45601.2	108792	1.25443	0.368866	0.999861	AT5G03420.1	| 5'-AMP-activated protein kinase-like protein | Chr5:845641-848705 FORWARD LENGTH=598 | 201606	>AT5G03420.1 | 5'-AMP-activated protein kinase-like protein | Chr5:845641-848705 FORWARD LENGTH=598 | 201606	10
TRUE	colin-mock / wt-mock	colin-mock	wt-mock	AT5G16260.1	19568	46340.8	1.24378	0.139411	0.999861	AT5G16260.1	| RNA binding (RRM/RBD/RNP motifs) family protein | Chr5:5311363-5315496 FORWARD LENGTH=519 | 201606	>AT5G16260.1 | RNA binding (RRM/RBD/RNP motifs) family protein | Chr5:5311363-5315496 FORWARD LENGTH=519 | 201606	18
TRUE	colin-mock / wt-mock	colin-mock	wt-mock	AT1G79210.1;AT1G79210.2;AT1G79210.3	34376	81243.4	1.24085	0.029876	0.999861	AT1G79210.1;AT1G79210.2;AT1G79210.3	| N-terminal nucleophile aminohydrolases (Ntn hydrolases) superfamily protein | Chr1:29796286-29798240 REVERSE LENGTH=235 | 201606;| N-terminal nucleophile aminohydrolases (Ntn hydrolases) superfamily protein | Chr1:29796286-29798240 REVERSE LENGTH=235 | 201606;| N-terminal nucleophile aminohydrolases (Ntn hydrolases) superfamily protein | Chr1:29796286-29798240 REVERSE LENGTH=235 | 201606	>AT1G79210.1 | N-terminal nucleophile aminohydrolases (Ntn hydrolases) superfamily protein | Chr1:29796286-29798240 REVERSE LENGTH=235 | 201606;>AT1G79210.2 | N-terminal nucleophile aminohydrolases (Ntn hydrolases) superfamily protein | Chr1:29796286-29798240 REVERSE LENGTH=235 | 201606;>AT1G79210.3 | N-terminal nucleophile aminohydrolases (Ntn hydrolases) superfamily protein | Chr1:29796286-2979…	1
TRUE	colin-mock / wt-mock	colin-mock	wt-mock	AT3G29410.1	18777.5	44166.8	1.23396	0.104651	0.999861	AT3G29410.1	| Terpenoid cyclases/Protein prenyltransferases superfamily protein | Chr3:11302574-11305060 REVERSE LENGTH=603 | 201606	>AT3G29410.1 | Terpenoid cyclases/Protein prenyltransferases superfamily protein | Chr3:11302574-11305060 REVERSE LENGTH=603 | 201606	14
TRUE	colin-mock / wt-mock	colin-mock	wt-mock	AT1G52000.1;AT1G52000.2	45146.9	105174	1.22007	0.244099	0.999861	AT1G52000.1;AT1G52000.2	| Mannose-binding lectin superfamily protein | Chr1:19333352-19335700 REVERSE LENGTH=730 | 201606;| Mannose-binding lectin superfamily protein | Chr1:19333352-19335700 REVERSE LENGTH=730 | 201606	>AT1G52000.1 | Mannose-binding lectin superfamily protein | Chr1:19333352-19335700 REVERSE LENGTH=730 | 201606;>AT1G52000.2 | Mannose-binding lectin superfamily protein | Chr1:19333352-19335700 REVERSE LENGTH=730 | 201606	9
TRUE	colin-mock / wt-mock	colin-mock	wt-mock	AT3G09890.1	26900.6	62588.5	1.21826	0.810782	0.999861	AT3G09890.1	| Ankyrin repeat family protein | Chr3:3032678-3034158 FORWARD LENGTH=206 | 201606	>AT3G09890.1 | Ankyrin repeat family protein | Chr3:3032678-3034158 FORWARD LENGTH=206 | 201606	7
FALSE	colin-mock / wt-mock	colin-mock	wt-mock	AT4G36470.1	10593.7	24565.4	1.21342	NaN	NaN	AT4G36470.1	| S-adenosyl-L-methionine-dependent methyltransferases superfamily protein | Chr4:17215128-17216475 REVERSE LENGTH=371 | 201606	>AT4G36470.1 | S-adenosyl-L-methionine-dependent methyltransferases superfamily protein | Chr4:17215128-17216475 REVERSE LENGTH=371 | 201606	8
TRUE	colin-mock / wt-mock	colin-mock	wt-mock	AT2G43520.1	39651	91939.8	1.21333	0.18301	0.999861	AT2G43520.1	| trypsin inhibitor protein 2 | Chr2:18068611-18069037 FORWARD LENGTH=90 | 201606	>AT2G43520.1 | trypsin inhibitor protein 2 | Chr2:18068611-18069037 FORWARD LENGTH=90 | 201606	1
TRUE	colin-mock / wt-mock	colin-mock	wt-mock	AT4G36360.1;AT4G36360.2	34359.1	77805.8	1.17919	0.00631383	0.771603	AT4G36360.1;AT4G36360.2	| beta-galactosidase 3 | Chr4:17176840-17181143 REVERSE LENGTH=856 | 201606;| beta-galactosidase 3 | Chr4:17176840-17181143 REVERSE LENGTH=855 | 201606	>AT4G36360.1 | beta-galactosidase 3 | Chr4:17176840-17181143 REVERSE LENGTH=856 | 201606;>AT4G36360.2 | beta-galactosidase 3 | Chr4:17176840-17181143 REVERSE LENGTH=855 | 201606	20
FALSE	colin-mock / wt-mock	colin-mock	wt-mock	AT1G04200.1	5204.84	11713.4	1.17024	NaN	NaN	AT1G04200.1	| dyggve-melchior-clausen syndrome protein | Chr1:1109676-1113875 FORWARD LENGTH=732 | 201606	>AT1G04200.1 | dyggve-melchior-clausen syndrome protein | Chr1:1109676-1113875 FORWARD LENGTH=732 | 201606	15
TRUE	colin-mock / wt-mock	colin-mock	wt-mock	AT1G31220.1	51808.1	116242	1.16588	0.66841	0.999861	AT1G31220.1	| Formyl transferase | Chr1:11157064-11158408 FORWARD LENGTH=292 | 201606	>AT1G31220.1 | Formyl transferase | Chr1:11157064-11158408 FORWARD LENGTH=292 | 201606	13
TRUE	colin-mock / wt-mock	colin-mock	wt-mock	AT3G52400.1	154029	345298	1.16464	0.263864	0.999861	AT3G52400.1	| syntaxin of plants 122 | Chr3:19425835-19427032 REVERSE LENGTH=341 | 201606	>AT3G52400.1 | syntaxin of plants 122 | Chr3:19425835-19427032 REVERSE LENGTH=341 | 201606	10
FALSE	colin-mock / wt-mock	colin-mock	wt-mock	AT4G33050.1;AT4G33050.2;AT4G33050.3;AT4G33050.4;AT4G33050.5	8329.54	18668.5	1.1643	NaN	NaN	AT4G33050.1;AT4G33050.2;AT4G33050.3;AT4G33050.4;AT4G33050.5	| calmodulin-binding family protein | Chr4:15945235-15946736 REVERSE LENGTH=374 | 201606;| calmodulin-binding family protein | Chr4:15944604-15946736 REVERSE LENGTH=526 | 201606;| calmodulin-binding family protein | Chr4:15944604-15946736 REVERSE LENGTH=488 | 201606;| calmodulin-binding family protein | Chr4:15945235-15946736 REVERSE LENGTH=336 | 201606;| calmodulin-binding family protein | Chr4:…	>AT4G33050.1 | calmodulin-binding family protein | Chr4:15945235-15946736 REVERSE LENGTH=374 | 201606;>AT4G33050.2 | calmodulin-binding family protein | Chr4:15944604-15946736 REVERSE LENGTH=526 | 201606;>AT4G33050.3 | calmodulin-binding family protein | Chr4:15944604-15946736 REVERSE LENGTH=488 | 201606;>AT4G33050.4 | calmodulin-binding family protein | Chr4:15945235-15946736 REVERSE LENGTH=336 …	1
TRUE	colin-mock / wt-mock	colin-mock	wt-mock	AT2G21580.1;AT2G21580.2	1.02461e+06	2.28518e+06	1.15723	0.171565	0.999861	AT2G21580.1;AT2G21580.2	| Ribosomal protein S25 family protein | Chr2:9236629-9237510 FORWARD LENGTH=108 | 201606;| Ribosomal protein S25 family protein | Chr2:9236629-9237510 FORWARD LENGTH=107 | 201606	>AT2G21580.1 | Ribosomal protein S25 family protein | Chr2:9236629-9237510 FORWARD LENGTH=108 | 201606;>AT2G21580.2 | Ribosomal protein S25 family protein | Chr2:9236629-9237510 FORWARD LENGTH=107 | 201606	6
TRUE	colin-mock / wt-mock	colin-mock	wt-mock	AT4G04330.1	19190.4	42574.1	1.14959	0.213366	0.999861	AT4G04330.1	| Chaperonin-like RbcX protein | Chr4:2116700-2118563 REVERSE LENGTH=174 | 201606	>AT4G04330.1 | Chaperonin-like RbcX protein | Chr4:2116700-2118563 REVERSE LENGTH=174 | 201606	3
TRUE	colin-mock / wt-mock	colin-mock	wt-mock	AT5G51750.1	9612.43	21148.1	1.13756	0.396555	0.999861	AT5G51750.1	| subtilase 1.3 | Chr5:21020266-21022608 FORWARD LENGTH=780 | 201606	>AT5G51750.1 | subtilase 1.3 | Chr5:21020266-21022608 FORWARD LENGTH=780 | 201606	23
TRUE	colin-mock / wt-mock	colin-mock	wt-mock	AT3G49250.1	8845.91	19379.5	1.13145	0.210625	0.999861	AT3G49250.1	| defective in meristem silencing 3 | Chr3:18258613-18260803 REVERSE LENGTH=420 | 201606	>AT3G49250.1 | defective in meristem silencing 3 | Chr3:18258613-18260803 REVERSE LENGTH=420 | 201606	4
TRUE	colin-mock / wt-mock	colin-mock	wt-mock	AT3G48670.1;AT3G48670.2;AT3G48670.3	31389.4	68012.9	1.11553	0.806979	0.999861	AT3G48670.1;AT3G48670.2;AT3G48670.3	| XH/XS domain-containing protein | Chr3:18031240-18033615 FORWARD LENGTH=647 | 201606;| XH/XS domain-containing protein | Chr3:18031240-18033615 FORWARD LENGTH=647 | 201606;| XH/XS domain-containing protein | Chr3:18031240-18033615 FORWARD LENGTH=647 | 201606	>AT3G48670.1 | XH/XS domain-containing protein | Chr3:18031240-18033615 FORWARD LENGTH=647 | 201606;>AT3G48670.2 | XH/XS domain-containing protein | Chr3:18031240-18033615 FORWARD LENGTH=647 | 201606;>AT3G48670.3 | XH/XS domain-containing protein | Chr3:18031240-18033615 FORWARD LENGTH=647 | 201606	27
TRUE	colin-mock / wt-mock	colin-mock	wt-mock	AT5G02890.1	29808.4	64442.1	1.11229	0.0357167	0.999861	AT5G02890.1	| HXXXD-type acyl-transferase family protein | Chr5:670207-671454 REVERSE LENGTH=353 | 201606	>AT5G02890.1 | HXXXD-type acyl-transferase family protein | Chr5:670207-671454 REVERSE LENGTH=353 | 201606	11
TRUE	colin-mock / wt-mock	colin-mock	wt-mock	AT4G14930.1;AT4G14930.2	28034.1	60381.6	1.10693	0.0494724	0.999861	AT4G14930.1;AT4G14930.2	| Survival protein SurE-like phosphatase/nucleotidase | Chr4:8538831-8541205 FORWARD LENGTH=315 | 201606;| Survival protein SurE-like phosphatase/nucleotidase | Chr4:8538831-8541101 FORWARD LENGTH=310 | 201606	>AT4G14930.1 | Survival protein SurE-like phosphatase/nucleotidase | Chr4:8538831-8541205 FORWARD LENGTH=315 | 201606;>AT4G14930.2 | Survival protein SurE-like phosphatase/nucleotidase | Chr4:8538831-8541101 FORWARD LENGTH=310 | 201606	3
FALSE	colin-mock / wt-mock	colin-mock	wt-mock	AT5G42180.1	8260.13	17605.9	1.09182	NaN	NaN	AT5G42180.1	| Peroxidase superfamily protein | Chr5:16852702-16854021 FORWARD LENGTH=317 | 201606	>AT5G42180.1 | Peroxidase superfamily protein | Chr5:16852702-16854021 FORWARD LENGTH=317 | 201606	14
TRUE	colin-mock / wt-mock	colin-mock	wt-mock	AT1G30820.1	31174.9	66413	1.09108	0.589356	0.999861	AT1G30820.1	| CTP synthase family protein | Chr1:10945251-10948825 REVERSE LENGTH=600 | 201606	>AT1G30820.1 | CTP synthase family protein | Chr1:10945251-10948825 REVERSE LENGTH=600 | 201606	11
FALSE	colin-mock / wt-mock	colin-mock	wt-mock	AT2G38870.1	5150.13	10958.8	1.0894	NaN	NaN	AT2G38870.1	| Serine protease inhibitor%2C potato inhibitor I-type family protein | Chr2:16236546-16237050 REVERSE LENGTH=70 | 201606	>AT2G38870.1 | Serine protease inhibitor%2C potato inhibitor I-type family protein | Chr2:16236546-16237050 REVERSE LENGTH=70 | 201606	2
TRUE	colin-mock / wt-mock	colin-mock	wt-mock	AT1G11170.1;AT1G11170.2;AT1G11170.3;AT1G11170.4;AT1G11170.5;AT1G11170.6;AT1G11170.7;AT1G11170.8;AT1G11170.9	13068.1	27749.8	1.08643	0.0381987	0.999861	AT1G11170.1;AT1G11170.2;AT1G11170.3;AT1G11170.4;AT1G11170.5;AT1G11170.6;AT1G11170.7;AT1G11170.8;AT1G11170.9	| lysine ketoglutarate reductase trans-splicing-like protein (DUF707) | Chr1:3741724-3744459 FORWARD LENGTH=438 | 201606;| lysine ketoglutarate reductase trans-splicing-like protein (DUF707) | Chr1:3741724-3743828 FORWARD LENGTH=335 | 201606;| lysine ketoglutarate reductase trans-splicing-like protein (DUF707) | Chr1:3741724-3744070 FORWARD LENGTH=372 | 201606;| lysine ketoglutarate reductase tra…	>AT1G11170.1 | lysine ketoglutarate reductase trans-splicing-like protein (DUF707) | Chr1:3741724-3744459 FORWARD LENGTH=438 | 201606;>AT1G11170.2 | lysine ketoglutarate reductase trans-splicing-like protein (DUF707) | Chr1:3741724-3743828 FORWARD LENGTH=335 | 201606;>AT1G11170.3 | lysine ketoglutarate reductase trans-splicing-like protein (DUF707) | Chr1:3741724-3744070 FORWARD LENGTH=372 | 2016…	1
TRUE	colin-mock / wt-mock	colin-mock	wt-mock	AT1G80910.1	26215.1	55360.2	1.07845	0.214317	0.999861	AT1G80910.1	| vacuolar fusion CCZ1-like protein (DUF1712) | Chr1:30401143-30403466 FORWARD LENGTH=497 | 201606	>AT1G80910.1 | vacuolar fusion CCZ1-like protein (DUF1712) | Chr1:30401143-30403466 FORWARD LENGTH=497 | 201606	6
TRUE	colin-mock / wt-mock	colin-mock	wt-mock	AT4G22485.1	218823	458126	1.06598	0.120556	0.999861	AT4G22485.1	| Bifunctional inhibitor/lipid-transfer protein/seed storage 2S albumin superfamily protein | Chr4:11844506-11846476 REVERSE LENGTH=656 | 201606	>AT4G22485.1 | Bifunctional inhibitor/lipid-transfer protein/seed storage 2S albumin superfamily protein | Chr4:11844506-11846476 REVERSE LENGTH=656 | 201606	4
TRUE	colin-mock / wt-mock	colin-mock	wt-mock	AT2G46740.1	28653.1	59979.1	1.06577	0.253331	0.999861	AT2G46740.1	| D-arabinono-1%2C4-lactone oxidase family protein | Chr2:19205182-19207455 REVERSE LENGTH=590 | 201606	>AT2G46740.1 | D-arabinono-1%2C4-lactone oxidase family protein | Chr2:19205182-19207455 REVERSE LENGTH=590 | 201606	7
TRUE	colin-mock / wt-mock	colin-mock	wt-mock	AT3G07010.1;AT3G07010.2	45055.2	93583.7	1.05456	0.364574	0.999861	AT3G07010.1;AT3G07010.2	| Pectin lyase-like superfamily protein | Chr3:2212973-2216306 REVERSE LENGTH=416 | 201606;| Pectin lyase-like superfamily protein | Chr3:2212973-2214614 REVERSE LENGTH=383 | 201606	>AT3G07010.1 | Pectin lyase-like superfamily protein | Chr3:2212973-2216306 REVERSE LENGTH=416 | 201606;>AT3G07010.2 | Pectin lyase-like superfamily protein | Chr3:2212973-2214614 REVERSE LENGTH=383 | 201606	7
TRUE	colin-mock / wt-mock	colin-mock	wt-mock	AT1G12770.1;AT1G12770.2	19167.9	39717.6	1.05109	0.605853	0.999861	AT1G12770.1;AT1G12770.2	| P-loop containing nucleoside triphosphate hydrolases superfamily protein | Chr1:4351888-4353543 FORWARD LENGTH=551 | 201606;| P-loop containing nucleoside triphosphate hydrolases superfamily protein | Chr1:4351888-4353543 FORWARD LENGTH=551 | 201606	>AT1G12770.1 | P-loop containing nucleoside triphosphate hydrolases superfamily protein | Chr1:4351888-4353543 FORWARD LENGTH=551 | 201606;>AT1G12770.2 | P-loop containing nucleoside triphosphate hydrolases superfamily protein | Chr1:4351888-4353543 FORWARD LENGTH=551 | 201606	4
TRUE	colin-mock / wt-mock	colin-mock	wt-mock	AT4G22690.1	27319.9	56446.2	1.04693	0.893783	0.999861	AT4G22690.1	| cytochrome P450%2C family 706%2C subfamily A%2C polypeptide 1 | Chr4:11929847-11931520 FORWARD LENGTH=557 | 201606	>AT4G22690.1 | cytochrome P450%2C family 706%2C subfamily A%2C polypeptide 1 | Chr4:11929847-11931520 FORWARD LENGTH=557 | 201606	23
TRUE	colin-mock / wt-mock	colin-mock	wt-mock	AT1G62480.1	145370	299490	1.04278	0.174647	0.999861	AT1G62480.1	| Vacuolar calcium-binding protein-like protein | Chr1:23128799-23129548 FORWARD LENGTH=152 | 201606	>AT1G62480.1 | Vacuolar calcium-binding protein-like protein | Chr1:23128799-23129548 FORWARD LENGTH=152 | 201606	9
TRUE	colin-mock / wt-mock	colin-mock	wt-mock	AT5G63220.1;AT5G63220.2	62938.7	129236	1.03799	0.620056	0.999861	AT5G63220.1;AT5G63220.2	| golgi-to-ER traffic-like protein | Chr5:25353256-25355410 REVERSE LENGTH=324 | 201606;| golgi-to-ER traffic-like protein | Chr5:25353331-25355410 REVERSE LENGTH=323 | 201606	>AT5G63220.1 | golgi-to-ER traffic-like protein | Chr5:25353256-25355410 REVERSE LENGTH=324 | 201606;>AT5G63220.2 | golgi-to-ER traffic-like protein | Chr5:25353331-25355410 REVERSE LENGTH=323 | 201606	14
TRUE	colin-mock / wt-mock	colin-mock	wt-mock	AT3G61080.1;AT3G61080.2	344293	705461	1.03493	0.358528	0.999861	AT3G61080.1;AT3G61080.2	| Protein kinase superfamily protein | Chr3:22607152-22608883 FORWARD LENGTH=326 | 201606;| Protein kinase superfamily protein | Chr3:22607152-22608883 FORWARD LENGTH=352 | 201606	>AT3G61080.1 | Protein kinase superfamily protein | Chr3:22607152-22608883 FORWARD LENGTH=326 | 201606;>AT3G61080.2 | Protein kinase superfamily protein | Chr3:22607152-22608883 FORWARD LENGTH=352 | 201606	2
TRUE	colin-mock / wt-mock	colin-mock	wt-mock	AT1G32380.1;AT1G32380.2	10853.6	22237.9	1.03485	0.232792	0.999861	AT1G32380.1;AT1G32380.2	| phosphoribosyl pyrophosphate (PRPP) synthase 2 | Chr1:11682033-11684229 FORWARD LENGTH=400 | 201606;| phosphoribosyl pyrophosphate (PRPP) synthase 2 | Chr1:11682855-11684229 FORWARD LENGTH=292 | 201606	>AT1G32380.1 | phosphoribosyl pyrophosphate (PRPP) synthase 2 | Chr1:11682033-11684229 FORWARD LENGTH=400 | 201606;>AT1G32380.2 | phosphoribosyl pyrophosphate (PRPP) synthase 2 | Chr1:11682855-11684229 FORWARD LENGTH=292 | 201606	1
TRUE	colin-mock / wt-mock	colin-mock	wt-mock	AT5G38980.1	41808.2	85323.8	1.02916	0.285461	0.999861	AT5G38980.1	| transmembrane protein | Chr5:15606827-15607105 FORWARD LENGTH=92 | 201606	>AT5G38980.1 | transmembrane protein | Chr5:15606827-15607105 FORWARD LENGTH=92 | 201606	1
TRUE	colin-mock / wt-mock	colin-mock	wt-mock	AT3G19340.1	66684.6	135965	1.02781	0.0846468	0.999861	AT3G19340.1	| aminopeptidase (DUF3754) | Chr3:6701387-6704071 REVERSE LENGTH=487 | 201606	>AT3G19340.1 | aminopeptidase (DUF3754) | Chr3:6701387-6704071 REVERSE LENGTH=487 | 201606	18
TRUE	colin-mock / wt-mock	colin-mock	wt-mock	AT1G15940.1	19112.2	38768.4	1.02039	0.961878	0.999861	AT1G15940.1	| Tudor/PWWP/MBT superfamily protein | Chr1:5473672-5478050 FORWARD LENGTH=990 | 201606	>AT1G15940.1 | Tudor/PWWP/MBT superfamily protein | Chr1:5473672-5478050 FORWARD LENGTH=990 | 201606	32
TRUE	colin-mock / wt-mock	colin-mock	wt-mock	AT1G28290.1;AT1G28290.2	40766.8	82601.8	1.01878	0.95162	0.999861	AT1G28290.1;AT1G28290.2	| arabinogalactan protein 31 | Chr1:9889331-9890843 REVERSE LENGTH=359 | 201606;| arabinogalactan protein 31 | Chr1:9889331-9890843 REVERSE LENGTH=315 | 201606	>AT1G28290.1 | arabinogalactan protein 31 | Chr1:9889331-9890843 REVERSE LENGTH=359 | 201606;>AT1G28290.2 | arabinogalactan protein 31 | Chr1:9889331-9890843 REVERSE LENGTH=315 | 201606	9
FALSE	colin-mock / wt-mock	colin-mock	wt-mock	AT5G10700.1;AT5G10700.2	17676	35294.7	0.997663	NaN	NaN	AT5G10700.1;AT5G10700.2	| Peptidyl-tRNA hydrolase II (PTH2) family protein | Chr5:3378053-3378867 REVERSE LENGTH=200 | 201606;| Peptidyl-tRNA hydrolase II (PTH2) family protein | Chr5:3378225-3378867 REVERSE LENGTH=185 | 201606	>AT5G10700.1 | Peptidyl-tRNA hydrolase II (PTH2) family protein | Chr5:3378053-3378867 REVERSE LENGTH=200 | 201606;>AT5G10700.2 | Peptidyl-tRNA hydrolase II (PTH2) family protein | Chr5:3378225-3378867 REVERSE LENGTH=185 | 201606	2
TRUE	colin-mock / wt-mock	colin-mock	wt-mock	AT1G65900.1;AT1G65900.2	22853.3	45201.5	0.983968	0.0106373	0.999861	AT1G65900.1;AT1G65900.2	| plant/protein | Chr1:24516023-24518325 REVERSE LENGTH=408 | 201606;| plant/protein | Chr1:24516023-24518201 REVERSE LENGTH=363 | 201606	>AT1G65900.1 | plant/protein | Chr1:24516023-24518325 REVERSE LENGTH=408 | 201606;>AT1G65900.2 | plant/protein | Chr1:24516023-24518201 REVERSE LENGTH=363 | 201606	2
TRUE	colin-mock / wt-mock	colin-mock	wt-mock	AT1G52070.1;AT1G52070.2	88391.3	174438	0.980742	0.237077	0.999861	AT1G52070.1;AT1G52070.2	| Mannose-binding lectin superfamily protein | Chr1:19365140-19366900 REVERSE LENGTH=315 | 201606;| Mannose-binding lectin superfamily protein | Chr1:19365140-19366449 REVERSE LENGTH=303 | 201606	>AT1G52070.1 | Mannose-binding lectin superfamily protein | Chr1:19365140-19366900 REVERSE LENGTH=315 | 201606;>AT1G52070.2 | Mannose-binding lectin superfamily protein | Chr1:19365140-19366449 REVERSE LENGTH=303 | 201606	11
TRUE	colin-mock / wt-mock	colin-mock	wt-mock	AT4G24230.1;AT4G24230.2;AT4G24230.3;AT4G24230.4;AT4G24230.5;AT4G24230.6	7402.13	14551.6	0.975165	0.451397	0.999861	AT4G24230.1;AT4G24230.2;AT4G24230.3;AT4G24230.4;AT4G24230.5;AT4G24230.6	| acyl-CoA-binding domain 3 | Chr4:12567122-12568754 REVERSE LENGTH=364 | 201606;| acyl-CoA-binding domain 3 | Chr4:12567240-12568754 REVERSE LENGTH=362 | 201606;| acyl-CoA-binding domain 3 | Chr4:12567240-12568754 REVERSE LENGTH=362 | 201606;| acyl-CoA-binding domain 3 | Chr4:12567240-12568754 REVERSE LENGTH=362 | 201606;| acyl-CoA-binding domain 3 | Chr4:12567240-12568754 REVERSE LENGTH=362 | 2…	>AT4G24230.1 | acyl-CoA-binding domain 3 | Chr4:12567122-12568754 REVERSE LENGTH=364 | 201606;>AT4G24230.2 | acyl-CoA-binding domain 3 | Chr4:12567240-12568754 REVERSE LENGTH=362 | 201606;>AT4G24230.3 | acyl-CoA-binding domain 3 | Chr4:12567240-12568754 REVERSE LENGTH=362 | 201606;>AT4G24230.4 | acyl-CoA-binding domain 3 | Chr4:12567240-12568754 REVERSE LENGTH=362 | 201606;>AT4G24230.5 | acyl-CoA…	7
FALSE	colin-mock / wt-mock	colin-mock	wt-mock	AT5G22880.1	44033.7	86484.1	0.973826	NaN	NaN	AT5G22880.1	| histone B2 | Chr5:7652130-7652567 REVERSE LENGTH=145 | 201606	>AT5G22880.1 | histone B2 | Chr5:7652130-7652567 REVERSE LENGTH=145 | 201606	5
TRUE	colin-mock / wt-mock	colin-mock	wt-mock	AT3G24030.1	33137.9	64916.2	0.970098	0.176112	0.999861	AT3G24030.1	| hydroxyethylthiazole kinase family protein | Chr3:8679862-8680812 REVERSE LENGTH=276 | 201606	>AT3G24030.1 | hydroxyethylthiazole kinase family protein | Chr3:8679862-8680812 REVERSE LENGTH=276 | 201606	4
TRUE	colin-mock / wt-mock	colin-mock	wt-mock	AT3G49010.1;AT3G49010.2;AT3G49010.3;AT3G49010.4;AT3G49010.6;AT3G49010.7	769666	1.50712e+06	0.969494	0.362138	0.999861	AT3G49010.1;AT3G49010.2;AT3G49010.3;AT3G49010.4;AT3G49010.6;AT3G49010.7	| breast basic conserved 1 | Chr3:18166971-18168047 REVERSE LENGTH=206 | 201606;| breast basic conserved 1 | Chr3:18166971-18168047 REVERSE LENGTH=206 | 201606;| breast basic conserved 1 | Chr3:18166971-18168047 REVERSE LENGTH=206 | 201606;| breast basic conserved 1 | Chr3:18166971-18168047 REVERSE LENGTH=204 | 201606;| breast basic conserved 1 | Chr3:18166971-18168047 REVERSE LENGTH=206 | 201606…	>AT3G49010.1 | breast basic conserved 1 | Chr3:18166971-18168047 REVERSE LENGTH=206 | 201606;>AT3G49010.2 | breast basic conserved 1 | Chr3:18166971-18168047 REVERSE LENGTH=206 | 201606;>AT3G49010.3 | breast basic conserved 1 | Chr3:18166971-18168047 REVERSE LENGTH=206 | 201606;>AT3G49010.4 | breast basic conserved 1 | Chr3:18166971-18168047 REVERSE LENGTH=204 | 201606;>AT3G49010.6 | breast basic…	11
TRUE	colin-mock / wt-mock	colin-mock	wt-mock	AT2G39050.1	11548.6	22596.6	0.968394	0.0956417	0.999861	AT2G39050.1	| hydroxyproline-rich glycoprotein family protein | Chr2:16303427-16305336 FORWARD LENGTH=317 | 201606	>AT2G39050.1 | hydroxyproline-rich glycoprotein family protein | Chr2:16303427-16305336 FORWARD LENGTH=317 | 201606	15
FALSE	colin-mock / wt-mock	colin-mock	wt-mock	AT5G67340.1;AT5G67340.2	13891.9	27132.7	0.965791	NaN	NaN	AT5G67340.1;AT5G67340.2	| ARM repeat superfamily protein | Chr5:26864996-26867450 FORWARD LENGTH=707 | 201606;| ARM repeat superfamily protein | Chr5:26864996-26867450 FORWARD LENGTH=707 | 201606	>AT5G67340.1 | ARM repeat superfamily protein | Chr5:26864996-26867450 FORWARD LENGTH=707 | 201606;>AT5G67340.2 | ARM repeat superfamily protein | Chr5:26864996-26867450 FORWARD LENGTH=707 | 201606	9
TRUE	colin-mock / wt-mock	colin-mock	wt-mock	AT5G66110.1;AT5G66110.2;AT5G66110.3	126532	247048	0.965285	0.0220389	0.999861	AT5G66110.1;AT5G66110.2;AT5G66110.3	| Heavy metal transport/detoxification superfamily protein | Chr5:26430245-26430778 FORWARD LENGTH=147 | 201606;| Heavy metal transport/detoxification superfamily protein | Chr5:26430413-26430778 FORWARD LENGTH=121 | 201606;| Heavy metal transport/detoxification superfamily protein | Chr5:26430245-26430778 FORWARD LENGTH=147 | 201606	>AT5G66110.1 | Heavy metal transport/detoxification superfamily protein | Chr5:26430245-26430778 FORWARD LENGTH=147 | 201606;>AT5G66110.2 | Heavy metal transport/detoxification superfamily protein | Chr5:26430413-26430778 FORWARD LENGTH=121 | 201606;>AT5G66110.3 | Heavy metal transport/detoxification superfamily protein | Chr5:26430245-26430778 FORWARD LENGTH=147 | 201606	2
TRUE	colin-mock / wt-mock	colin-mock	wt-mock	AT3G51600.1	240770	469330	0.962945	0.12909	0.999861	AT3G51600.1	| lipid transfer protein 5 | Chr3:19138661-19139124 REVERSE LENGTH=118 | 201606	>AT3G51600.1 | lipid transfer protein 5 | Chr3:19138661-19139124 REVERSE LENGTH=118 | 201606	1
TRUE	colin-mock / wt-mock	colin-mock	wt-mock	AT5G48120.1;AT5G48120.2;AT5G48120.3	13645.6	26535.7	0.959494	0.308765	0.999861	AT5G48120.1;AT5G48120.2;AT5G48120.3	| ARM repeat superfamily protein | Chr5:19508210-19514774 REVERSE LENGTH=1134 | 201606;| ARM repeat superfamily protein | Chr5:19508210-19514774 REVERSE LENGTH=1134 | 201606;| ARM repeat superfamily protein | Chr5:19508210-19514774 REVERSE LENGTH=1134 | 201606	>AT5G48120.1 | ARM repeat superfamily protein | Chr5:19508210-19514774 REVERSE LENGTH=1134 | 201606;>AT5G48120.2 | ARM repeat superfamily protein | Chr5:19508210-19514774 REVERSE LENGTH=1134 | 201606;>AT5G48120.3 | ARM repeat superfamily protein | Chr5:19508210-19514774 REVERSE LENGTH=1134 | 201606	7
TRUE	colin-mock / wt-mock	colin-mock	wt-mock	AT4G38760.1	8544.41	16614.7	0.959405	0.327147	0.999861	AT4G38760.1	| nucleoporin (DUF3414) | Chr4:18085033-18096166 REVERSE LENGTH=1965 | 201606	>AT4G38760.1 | nucleoporin (DUF3414) | Chr4:18085033-18096166 REVERSE LENGTH=1965 | 201606	4
TRUE	colin-mock / wt-mock	colin-mock	wt-mock	AT3G49960.1	18378.8	35640	0.955458	0.445437	0.999861	AT3G49960.1	| Peroxidase superfamily protein | Chr3:18524313-18525610 REVERSE LENGTH=329 | 201606	>AT3G49960.1 | Peroxidase superfamily protein | Chr3:18524313-18525610 REVERSE LENGTH=329 | 201606	8
TRUE	colin-mock / wt-mock	colin-mock	wt-mock	AT3G16390.1;AT3G16390.2	25808.9	49871.8	0.950356	0.436096	0.999861	AT3G16390.1;AT3G16390.2	| nitrile specifier protein 3 | Chr3:5562602-5564356 FORWARD LENGTH=467 | 201606;| nitrile specifier protein 3 | Chr3:5562602-5564356 FORWARD LENGTH=467 | 201606	>AT3G16390.1 | nitrile specifier protein 3 | Chr3:5562602-5564356 FORWARD LENGTH=467 | 201606;>AT3G16390.2 | nitrile specifier protein 3 | Chr3:5562602-5564356 FORWARD LENGTH=467 | 201606	5
FALSE	colin-mock / wt-mock	colin-mock	wt-mock	AT3G47010.1;AT3G47010.2	5122.22	9871.27	0.946466	NaN	NaN	AT3G47010.1;AT3G47010.2	| Glycosyl hydrolase family protein | Chr3:17316758-17319518 REVERSE LENGTH=609 | 201606;| Glycosyl hydrolase family protein | Chr3:17316758-17319518 REVERSE LENGTH=608 | 201606	>AT3G47010.1 | Glycosyl hydrolase family protein | Chr3:17316758-17319518 REVERSE LENGTH=609 | 201606;>AT3G47010.2 | Glycosyl hydrolase family protein | Chr3:17316758-17319518 REVERSE LENGTH=608 | 201606	9
TRUE	colin-mock / wt-mock	colin-mock	wt-mock	AT5G58240.1;AT5G58240.2;AT5G58240.3	919971	1.76949e+06	0.943671	0.865228	0.999861	AT5G58240.1;AT5G58240.2;AT5G58240.3	| FRAGILE HISTIDINE TRIAD | Chr5:23558349-23559313 REVERSE LENGTH=180 | 201606;| FRAGILE HISTIDINE TRIAD | Chr5:23558349-23559171 REVERSE LENGTH=160 | 201606;| FRAGILE HISTIDINE TRIAD | Chr5:23558349-23558909 REVERSE LENGTH=128 | 201606	>AT5G58240.1 | FRAGILE HISTIDINE TRIAD | Chr5:23558349-23559313 REVERSE LENGTH=180 | 201606;>AT5G58240.2 | FRAGILE HISTIDINE TRIAD | Chr5:23558349-23559171 REVERSE LENGTH=160 | 201606;>AT5G58240.3 | FRAGILE HISTIDINE TRIAD | Chr5:23558349-23558909 REVERSE LENGTH=128 | 201606	3
TRUE	colin-mock / wt-mock	colin-mock	wt-mock	AT3G57790.1;AT3G57790.2	73354.4	141062	0.943376	0.63334	0.999861	AT3G57790.1;AT3G57790.2	| Pectin lyase-like superfamily protein | Chr3:21405387-21407088 REVERSE LENGTH=490 | 201606;| Pectin lyase-like superfamily protein | Chr3:21405387-21407088 REVERSE LENGTH=490 | 201606	>AT3G57790.1 | Pectin lyase-like superfamily protein | Chr3:21405387-21407088 REVERSE LENGTH=490 | 201606;>AT3G57790.2 | Pectin lyase-like superfamily protein | Chr3:21405387-21407088 REVERSE LENGTH=490 | 201606	9
TRUE	colin-mock / wt-mock	colin-mock	wt-mock	AT3G44750.1	77395	148777	0.942838	0.0860566	0.999861	AT3G44750.1	| histone deacetylase 3 | Chr3:16298045-16299585 FORWARD LENGTH=245 | 201606	>AT3G44750.1 | histone deacetylase 3 | Chr3:16298045-16299585 FORWARD LENGTH=245 | 201606	10
TRUE	colin-mock / wt-mock	colin-mock	wt-mock	AT1G52100.1	78973.9	151511	0.939976	0.370767	0.999861	AT1G52100.1	| Mannose-binding lectin superfamily protein | Chr1:19383291-19385123 REVERSE LENGTH=437 | 201606	>AT1G52100.1 | Mannose-binding lectin superfamily protein | Chr1:19383291-19385123 REVERSE LENGTH=437 | 201606	16
FALSE	colin-mock / wt-mock	colin-mock	wt-mock	AT4G24175.1	16765	32138.5	0.938854	NaN	NaN	AT4G24175.1	| kinesin-like protein | Chr4:12547018-12548810 FORWARD LENGTH=306 | 201606	>AT4G24175.1 | kinesin-like protein | Chr4:12547018-12548810 FORWARD LENGTH=306 | 201606	3
TRUE	colin-mock / wt-mock	colin-mock	wt-mock	AT2G01290.1	47078	89922.1	0.933624	0.678988	0.999861	AT2G01290.1	| ribose-5-phosphate isomerase 2 | Chr2:149192-149989 REVERSE LENGTH=265 | 201606	>AT2G01290.1 | ribose-5-phosphate isomerase 2 | Chr2:149192-149989 REVERSE LENGTH=265 | 201606	3
TRUE	colin-mock / wt-mock	colin-mock	wt-mock	AT5G43470.1;AT5G43470.2;AT5G43470.3;AT5G43470.4	11832.6	22554.3	0.930639	0.31528	0.999861	AT5G43470.1;AT5G43470.2;AT5G43470.3;AT5G43470.4	| Disease resistance protein (CC-NBS-LRR class) family | Chr5:17463130-17466658 REVERSE LENGTH=908 | 201606;| Disease resistance protein (CC-NBS-LRR class) family | Chr5:17463130-17466658 REVERSE LENGTH=908 | 201606;| Disease resistance protein (CC-NBS-LRR class) family | Chr5:17463130-17466658 REVERSE LENGTH=908 | 201606;| Disease resistance protein (CC-NBS-LRR class) family | Chr5:17463130-1746…	>AT5G43470.1 | Disease resistance protein (CC-NBS-LRR class) family | Chr5:17463130-17466658 REVERSE LENGTH=908 | 201606;>AT5G43470.2 | Disease resistance protein (CC-NBS-LRR class) family | Chr5:17463130-17466658 REVERSE LENGTH=908 | 201606;>AT5G43470.3 | Disease resistance protein (CC-NBS-LRR class) family | Chr5:17463130-17466658 REVERSE LENGTH=908 | 201606;>AT5G43470.4 | Disease resistance pr…	14
FALSE	colin-mock / wt-mock	colin-mock	wt-mock	AT2G25510.2	18343.5	34843.1	0.925604	NaN	NaN	AT2G25510.2	| transmembrane protein | Chr2:10856473-10856947 FORWARD LENGTH=93 | 201606	>AT2G25510.2 | transmembrane protein | Chr2:10856473-10856947 FORWARD LENGTH=93 | 201606	3
TRUE	colin-mock / wt-mock	colin-mock	wt-mock	AT1G79730.1	14439.6	27408.9	0.924614	0.359167	0.999861	AT1G79730.1	| hydroxyproline-rich glycoprotein family protein | Chr1:30000743-30003969 REVERSE LENGTH=589 | 201606	>AT1G79730.1 | hydroxyproline-rich glycoprotein family protein | Chr1:30000743-30003969 REVERSE LENGTH=589 | 201606	6
TRUE	colin-mock / wt-mock	colin-mock	wt-mock	AT4G21450.1	38120	72194.5	0.921342	0.359605	0.999861	AT4G21450.1	| PapD-like superfamily protein | Chr4:11426136-11428125 FORWARD LENGTH=295 | 201606	>AT4G21450.1 | PapD-like superfamily protein | Chr4:11426136-11428125 FORWARD LENGTH=295 | 201606	9
TRUE	colin-mock / wt-mock	colin-mock	wt-mock	AT2G18900.1	9707.38	18373.9	0.920505	0.659409	0.999861	AT2G18900.1	| Transducin/WD40 repeat-like superfamily protein | Chr2:8188491-8192409 REVERSE LENGTH=804 | 201606	>AT2G18900.1 | Transducin/WD40 repeat-like superfamily protein | Chr2:8188491-8192409 REVERSE LENGTH=804 | 201606	17
TRUE	colin-mock / wt-mock	colin-mock	wt-mock	AT4G23860.1;AT4G23860.2;AT4G23860.3;AT4G23860.4	14167.9	26784	0.918745	0.175554	0.999861	AT4G23860.1;AT4G23860.2;AT4G23860.3;AT4G23860.4	| PHD finger protein-like protein | Chr4:12409336-12411336 FORWARD LENGTH=452 | 201606;| PHD finger protein-like protein | Chr4:12409336-12411336 FORWARD LENGTH=452 | 201606;| PHD finger protein-like protein | Chr4:12409336-12411336 FORWARD LENGTH=452 | 201606;| PHD finger protein-like protein | Chr4:12409844-12411336 FORWARD LENGTH=404 | 201606	>AT4G23860.1 | PHD finger protein-like protein | Chr4:12409336-12411336 FORWARD LENGTH=452 | 201606;>AT4G23860.2 | PHD finger protein-like protein | Chr4:12409336-12411336 FORWARD LENGTH=452 | 201606;>AT4G23860.3 | PHD finger protein-like protein | Chr4:12409336-12411336 FORWARD LENGTH=452 | 201606;>AT4G23860.4 | PHD finger protein-like protein | Chr4:12409844-12411336 FORWARD LENGTH=404 | 201606	2
TRUE	colin-mock / wt-mock	colin-mock	wt-mock	AT4G21850.1	547011	1.03225e+06	0.916155	0.439449	0.999861	AT4G21850.1	| methionine sulfoxide reductase B9 | Chr4:11591378-11592138 REVERSE LENGTH=143 | 201606	>AT4G21850.1 | methionine sulfoxide reductase B9 | Chr4:11591378-11592138 REVERSE LENGTH=143 | 201606	5
TRUE	colin-mock / wt-mock	colin-mock	wt-mock	AT5G23900.1	106760	201224	0.91443	0.258637	0.999861	AT5G23900.1	| Ribosomal protein L13e family protein | Chr5:8064176-8065081 REVERSE LENGTH=206 | 201606	>AT5G23900.1 | Ribosomal protein L13e family protein | Chr5:8064176-8065081 REVERSE LENGTH=206 | 201606	7
TRUE	colin-mock / wt-mock	colin-mock	wt-mock	AT1G64840.1	11935.6	22447.6	0.911288	0.0190457	0.999861	AT1G64840.1	| LOW protein: F-box/kelch-repeat protein (DUF295) | Chr1:24094010-24095164 FORWARD LENGTH=384 | 201606	>AT1G64840.1 | LOW protein: F-box/kelch-repeat protein (DUF295) | Chr1:24094010-24095164 FORWARD LENGTH=384 | 201606	5
FALSE	colin-mock / wt-mock	colin-mock	wt-mock	AT2G26300.1;AT2G26300.2	3134.76	5890.98	0.910151	NaN	NaN	AT2G26300.1;AT2G26300.2	| G protein alpha subunit 1 | Chr2:11198087-11200822 FORWARD LENGTH=383 | 201606;| G protein alpha subunit 1 | Chr2:11198087-11200822 FORWARD LENGTH=383 | 201606	>AT2G26300.1 | G protein alpha subunit 1 | Chr2:11198087-11200822 FORWARD LENGTH=383 | 201606;>AT2G26300.2 | G protein alpha subunit 1 | Chr2:11198087-11200822 FORWARD LENGTH=383 | 201606	18
TRUE	colin-mock / wt-mock	colin-mock	wt-mock	AT5G07120.1;AT5G07120.2;AT5G07120.3	36673	68676.3	0.905096	0.394645	0.999861	AT5G07120.1;AT5G07120.2;AT5G07120.3	| sorting nexin 2B | Chr5:2207065-2209355 REVERSE LENGTH=572 | 201606;| sorting nexin 2B | Chr5:2207065-2209355 REVERSE LENGTH=572 | 201606;| sorting nexin 2B | Chr5:2207410-2209355 REVERSE LENGTH=567 | 201606	>AT5G07120.1 | sorting nexin 2B | Chr5:2207065-2209355 REVERSE LENGTH=572 | 201606;>AT5G07120.2 | sorting nexin 2B | Chr5:2207065-2209355 REVERSE LENGTH=572 | 201606;>AT5G07120.3 | sorting nexin 2B | Chr5:2207410-2209355 REVERSE LENGTH=567 | 201606	8
TRUE	colin-mock / wt-mock	colin-mock	wt-mock	AT1G52600.1	102978	192600	0.903279	0.163502	0.999861	AT1G52600.1	| Peptidase S24/S26A/S26B/S26C family protein | Chr1:19590612-19592486 FORWARD LENGTH=180 | 201606	>AT1G52600.1 | Peptidase S24/S26A/S26B/S26C family protein | Chr1:19590612-19592486 FORWARD LENGTH=180 | 201606	11
TRUE	colin-mock / wt-mock	colin-mock	wt-mock	AT5G40280.1;AT5G40280.2	17427.8	32575.7	0.902411	0.204209	0.999861	AT5G40280.1;AT5G40280.2	| Prenyltransferase family protein | Chr5:16101391-16104783 FORWARD LENGTH=482 | 201606;| Prenyltransferase family protein | Chr5:16101391-16104783 FORWARD LENGTH=514 | 201606	>AT5G40280.1 | Prenyltransferase family protein | Chr5:16101391-16104783 FORWARD LENGTH=482 | 201606;>AT5G40280.2 | Prenyltransferase family protein | Chr5:16101391-16104783 FORWARD LENGTH=514 | 201606	3
TRUE	colin-mock / wt-mock	colin-mock	wt-mock	AT3G18230.1	25244.7	47060	0.898521	0.417397	0.999861	AT3G18230.1	| Octicosapeptide/Phox/Bem1p family protein | Chr3:6251495-6253971 FORWARD LENGTH=666 | 201606	>AT3G18230.1 | Octicosapeptide/Phox/Bem1p family protein | Chr3:6251495-6253971 FORWARD LENGTH=666 | 201606	3
TRUE	colin-mock / wt-mock	colin-mock	wt-mock	AtChr2@3351342@3351858	22258.8	41488.8	0.898347	0.381111	0.999861	AtChr2@3351342@3351858	| Potentially Novel2	>AtChr2@3351342@3351858 | Potentially Novel2	6
TRUE	colin-mock / wt-mock	colin-mock	wt-mock	AT3G02650.1	31011.3	57557	0.892199	0.354258	0.999861	AT3G02650.1	| Tetratricopeptide repeat (TPR)-like superfamily protein | Chr3:568135-569865 FORWARD LENGTH=576 | 201606	>AT3G02650.1 | Tetratricopeptide repeat (TPR)-like superfamily protein | Chr3:568135-569865 FORWARD LENGTH=576 | 201606	15
TRUE	colin-mock / wt-mock	colin-mock	wt-mock	AT4G39040.1;AT4G39040.2	20125.1	37319.7	0.890938	0.44287	0.999861	AT4G39040.1;AT4G39040.2	| RNA-binding CRS1 / YhbY (CRM) domain protein | Chr4:18189249-18190535 REVERSE LENGTH=296 | 201606;| RNA-binding CRS1 / YhbY (CRM) domain protein | Chr4:18189292-18190535 REVERSE LENGTH=280 | 201606	>AT4G39040.1 | RNA-binding CRS1 / YhbY (CRM) domain protein | Chr4:18189249-18190535 REVERSE LENGTH=296 | 201606;>AT4G39040.2 | RNA-binding CRS1 / YhbY (CRM) domain protein | Chr4:18189292-18190535 REVERSE LENGTH=280 | 201606	3
TRUE	colin-mock / wt-mock	colin-mock	wt-mock	AT5G65960.1	20129.4	37303.2	0.889993	0.0300737	0.999861	AT5G65960.1	| GTP binding protein | Chr5:26385413-26387197 FORWARD LENGTH=393 | 201606	>AT5G65960.1 | GTP binding protein | Chr5:26385413-26387197 FORWARD LENGTH=393 | 201606	3
TRUE	colin-mock / wt-mock	colin-mock	wt-mock	AT1G17350.1;AT1G17350.3;AT1G17350.4;AT1G17350.5	10061.3	18606.1	0.886953	0.0145059	0.999861	AT1G17350.1;AT1G17350.3;AT1G17350.4;AT1G17350.5	| NADH:ubiquinone oxidoreductase intermediate-associated protein 30 | Chr1:5942391-5944272 FORWARD LENGTH=227 | 201606;| NADH:ubiquinone oxidoreductase intermediate-associated protein 30 | Chr1:5942391-5944272 FORWARD LENGTH=227 | 201606;| NADH:ubiquinone oxidoreductase intermediate-associated protein 30 | Chr1:5942391-5944272 FORWARD LENGTH=227 | 201606;| NADH:ubiquinone oxidoreductase intermedi…	>AT1G17350.1 | NADH:ubiquinone oxidoreductase intermediate-associated protein 30 | Chr1:5942391-5944272 FORWARD LENGTH=227 | 201606;>AT1G17350.3 | NADH:ubiquinone oxidoreductase intermediate-associated protein 30 | Chr1:5942391-5944272 FORWARD LENGTH=227 | 201606;>AT1G17350.4 | NADH:ubiquinone oxidoreductase intermediate-associated protein 30 | Chr1:5942391-5944272 FORWARD LENGTH=227 | 201606;>AT…	6
FALSE	colin-mock / wt-mock	colin-mock	wt-mock	AT5G21940.1	6133.9	11310.9	0.882843	NaN	NaN	AT5G21940.1	| hybrid signal transduction histidine kinase M-like protein | Chr5:7249446-7250353 REVERSE LENGTH=264 | 201606	>AT5G21940.1 | hybrid signal transduction histidine kinase M-like protein | Chr5:7249446-7250353 REVERSE LENGTH=264 | 201606	4
TRUE	colin-mock / wt-mock	colin-mock	wt-mock	AT2G39390.1	180092	332014	0.882511	0.494361	0.999861	AT2G39390.1	| Ribosomal L29 family protein | Chr2:16450803-16451762 REVERSE LENGTH=123 | 201606	>AT2G39390.1 | Ribosomal L29 family protein | Chr2:16450803-16451762 REVERSE LENGTH=123 | 201606	14
TRUE	colin-mock / wt-mock	colin-mock	wt-mock	AT3G60880.1;AT3G60880.2	50953.8	93885.4	0.88171	0.59312	0.999861	AT3G60880.1;AT3G60880.2	| dihydrodipicolinate synthase 1 | Chr3:22495086-22496542 FORWARD LENGTH=364 | 201606;| dihydrodipicolinate synthase 1 | Chr3:22495086-22496542 FORWARD LENGTH=365 | 201606	>AT3G60880.1 | dihydrodipicolinate synthase 1 | Chr3:22495086-22496542 FORWARD LENGTH=364 | 201606;>AT3G60880.2 | dihydrodipicolinate synthase 1 | Chr3:22495086-22496542 FORWARD LENGTH=365 | 201606	6
TRUE	colin-mock / wt-mock	colin-mock	wt-mock	AT4G22505.1	157051	289006	0.879863	0.212467	0.999861	AT4G22505.1	| Bifunctional inhibitor/lipid-transfer protein/seed storage 2S albumin superfamily protein | Chr4:11851363-11852955 REVERSE LENGTH=530 | 201606	>AT4G22505.1 | Bifunctional inhibitor/lipid-transfer protein/seed storage 2S albumin superfamily protein | Chr4:11851363-11852955 REVERSE LENGTH=530 | 201606	2
TRUE	colin-mock / wt-mock	colin-mock	wt-mock	AT1G01710.1	38868.8	71389.2	0.877093	0.259444	0.999861	AT1G01710.1	| acyl-CoA thioesterase II | Chr1:262950-266029 FORWARD LENGTH=427 | 201606	>AT1G01710.1 | acyl-CoA thioesterase II | Chr1:262950-266029 FORWARD LENGTH=427 | 201606	10
FALSE	colin-mock / wt-mock	colin-mock	wt-mock	AT1G51660.1	18989.5	34854.1	0.876124	NaN	NaN	AT1G51660.1	| mitogen-activated protein kinase kinase 4 | Chr1:19154575-19155675 FORWARD LENGTH=366 | 201606	>AT1G51660.1 | mitogen-activated protein kinase kinase 4 | Chr1:19154575-19155675 FORWARD LENGTH=366 | 201606	13
TRUE	colin-mock / wt-mock	colin-mock	wt-mock	AT5G53350.1	28072.5	51380.6	0.872064	0.0577578	0.999861	AT5G53350.1	| CLP protease regulatory subunit X | Chr5:21644060-21647503 FORWARD LENGTH=579 | 201606	>AT5G53350.1 | CLP protease regulatory subunit X | Chr5:21644060-21647503 FORWARD LENGTH=579 | 201606	9
FALSE	colin-mock / wt-mock	colin-mock	wt-mock	AT3G19120.1	7344.21	13436.6	0.871494	NaN	NaN	AT3G19120.1	| PIF / Ping-Pong family of plant transposase | Chr3:6609678-6611018 REVERSE LENGTH=446 | 201606	>AT3G19120.1 | PIF / Ping-Pong family of plant transposase | Chr3:6609678-6611018 REVERSE LENGTH=446 | 201606	10
TRUE	colin-mock / wt-mock	colin-mock	wt-mock	AT1G28420.1	6249.7	11413.7	0.868907	0.286505	0.999861	AT1G28420.1	| homeobox-1 | Chr1:9979936-9987460 FORWARD LENGTH=1705 | 201606	>AT1G28420.1 | homeobox-1 | Chr1:9979936-9987460 FORWARD LENGTH=1705 | 201606	8
TRUE	colin-mock / wt-mock	colin-mock	wt-mock	AT1G17580.1	22248.7	40562.2	0.866414	0.318123	0.999861	AT1G17580.1	| myosin 1 | Chr1:6039453-6049309 FORWARD LENGTH=1520 | 201606	>AT1G17580.1 | myosin 1 | Chr1:6039453-6049309 FORWARD LENGTH=1520 | 201606	31
FALSE	colin-mock / wt-mock	colin-mock	wt-mock	AT5G49840.1;AT5G49840.2;AT5G49840.3	8247.24	15027.7	0.865645	NaN	NaN	AT5G49840.1;AT5G49840.2;AT5G49840.3	| ATP-dependent Clp protease | Chr5:20255243-20259035 FORWARD LENGTH=608 | 201606;| ATP-dependent Clp protease | Chr5:20255243-20258931 FORWARD LENGTH=601 | 201606;| ATP-dependent Clp protease | Chr5:20255243-20259035 FORWARD LENGTH=608 | 201606	>AT5G49840.1 | ATP-dependent Clp protease | Chr5:20255243-20259035 FORWARD LENGTH=608 | 201606;>AT5G49840.2 | ATP-dependent Clp protease | Chr5:20255243-20258931 FORWARD LENGTH=601 | 201606;>AT5G49840.3 | ATP-dependent Clp protease | Chr5:20255243-20259035 FORWARD LENGTH=608 | 201606	9
TRUE	colin-mock / wt-mock	colin-mock	wt-mock	AT1G54450.1	41720.6	75977.9	0.864821	0.16387	0.999861	AT1G54450.1	| Calcium-binding EF-hand family protein | Chr1:20336570-20339535 REVERSE LENGTH=535 | 201606	>AT1G54450.1 | Calcium-binding EF-hand family protein | Chr1:20336570-20339535 REVERSE LENGTH=535 | 201606	14
TRUE	colin-mock / wt-mock	colin-mock	wt-mock	AT5G22440.1;AT5G22440.2	113589	206374	0.86143	0.0382581	0.999861	AT5G22440.1;AT5G22440.2	| Ribosomal protein L1p/L10e family | Chr5:7435328-7436486 REVERSE LENGTH=217 | 201606;| Ribosomal protein L1p/L10e family | Chr5:7435328-7436486 REVERSE LENGTH=217 | 201606	>AT5G22440.1 | Ribosomal protein L1p/L10e family | Chr5:7435328-7436486 REVERSE LENGTH=217 | 201606;>AT5G22440.2 | Ribosomal protein L1p/L10e family | Chr5:7435328-7436486 REVERSE LENGTH=217 | 201606	8
TRUE	colin-mock / wt-mock	colin-mock	wt-mock	AT2G19750.1;AT4G29390.1;AT5G56670.1	280347	509086	0.860699	0.166296	0.999861	AT2G19750.1;AT4G29390.1;AT5G56670.1	| Ribosomal protein S30 family protein | Chr2:8515037-8515806 FORWARD LENGTH=62 | 201606;| Ribosomal protein S30 family protein | Chr4:14465212-14465902 REVERSE LENGTH=62 | 201606;| Ribosomal protein S30 family protein | Chr5:22935413-22935981 REVERSE LENGTH=62 | 201606	>AT2G19750.1 | Ribosomal protein S30 family protein | Chr2:8515037-8515806 FORWARD LENGTH=62 | 201606;>AT4G29390.1 | Ribosomal protein S30 family protein | Chr4:14465212-14465902 REVERSE LENGTH=62 | 201606;>AT5G56670.1 | Ribosomal protein S30 family protein | Chr5:22935413-22935981 REVERSE LENGTH=62 | 201606	5
TRUE	colin-mock / wt-mock	colin-mock	wt-mock	AT1G15250.1;AT1G15250.2;AT1G52300.1;AT3G16080.1	338141	612056	0.856038	0.466128	0.999861	AT1G15250.1;AT1G15250.2;AT1G52300.1;AT3G16080.1	| Zinc-binding ribosomal protein family protein | Chr1:5248825-5249381 REVERSE LENGTH=95 | 201606;| Zinc-binding ribosomal protein family protein | Chr1:5248825-5249381 REVERSE LENGTH=95 | 201606;| Zinc-binding ribosomal protein family protein | Chr1:19475213-19476152 REVERSE LENGTH=95 | 201606;| Zinc-binding ribosomal protein family protein | Chr3:5454892-5455677 FORWARD LENGTH=95 | 201606	>AT1G15250.1 | Zinc-binding ribosomal protein family protein | Chr1:5248825-5249381 REVERSE LENGTH=95 | 201606;>AT1G15250.2 | Zinc-binding ribosomal protein family protein | Chr1:5248825-5249381 REVERSE LENGTH=95 | 201606;>AT1G52300.1 | Zinc-binding ribosomal protein family protein | Chr1:19475213-19476152 REVERSE LENGTH=95 | 201606;>AT3G16080.1 | Zinc-binding ribosomal protein family protein | C…	3
TRUE	colin-mock / wt-mock	colin-mock	wt-mock	AT4G03120.1	12834	23145.6	0.850766	0.297268	0.999861	AT4G03120.1	| C2H2 and C2HC zinc fingers superfamily protein | Chr4:1385747-1387331 FORWARD LENGTH=207 | 201606	>AT4G03120.1 | C2H2 and C2HC zinc fingers superfamily protein | Chr4:1385747-1387331 FORWARD LENGTH=207 | 201606	2
TRUE	colin-mock / wt-mock	colin-mock	wt-mock	AT4G13400.1	20362.8	36721.3	0.850677	0.296246	0.999861	AT4G13400.1	| 2-oxoglutarate (2OG) and Fe(II)-dependent oxygenase superfamily protein | Chr4:7787822-7791149 REVERSE LENGTH=357 | 201606	>AT4G13400.1 | 2-oxoglutarate (2OG) and Fe(II)-dependent oxygenase superfamily protein | Chr4:7787822-7791149 REVERSE LENGTH=357 | 201606	2
TRUE	colin-mock / wt-mock	colin-mock	wt-mock	AT3G15810.1	102980	185050	0.845549	0.737942	0.999861	AT3G15810.1	| LURP-one-like protein (DUF567) | Chr3:5348054-5349178 REVERSE LENGTH=220 | 201606	>AT3G15810.1 | LURP-one-like protein (DUF567) | Chr3:5348054-5349178 REVERSE LENGTH=220 | 201606	10
TRUE	colin-mock / wt-mock	colin-mock	wt-mock	AT5G63140.1	33845.7	60806.5	0.84525	0.243386	0.999861	AT5G63140.1	| purple acid phosphatase 29 | Chr5:25328237-25329616 FORWARD LENGTH=389 | 201606	>AT5G63140.1 | purple acid phosphatase 29 | Chr5:25328237-25329616 FORWARD LENGTH=389 | 201606	10
FALSE	colin-mock / wt-mock	colin-mock	wt-mock	AT1G19720.1	14783.1	26514.2	0.842815	NaN	NaN	AT1G19720.1	| Pentatricopeptide repeat (PPR-like) superfamily protein | Chr1:6819926-6822610 REVERSE LENGTH=894 | 201606	>AT1G19720.1 | Pentatricopeptide repeat (PPR-like) superfamily protein | Chr1:6819926-6822610 REVERSE LENGTH=894 | 201606	10
TRUE	colin-mock / wt-mock	colin-mock	wt-mock	AT2G30410.1;AT2G30410.2;AT2G30410.3	91265.4	162777	0.834758	0.385931	0.999861	AT2G30410.1;AT2G30410.2;AT2G30410.3	| tubulin folding cofactor A (KIESEL) | Chr2:12959812-12960552 FORWARD LENGTH=113 | 201606;| tubulin folding cofactor A (KIESEL) | Chr2:12959812-12960552 FORWARD LENGTH=113 | 201606;| tubulin folding cofactor A (KIESEL) | Chr2:12959812-12960552 FORWARD LENGTH=113 | 201606	>AT2G30410.1 | tubulin folding cofactor A (KIESEL) | Chr2:12959812-12960552 FORWARD LENGTH=113 | 201606;>AT2G30410.2 | tubulin folding cofactor A (KIESEL) | Chr2:12959812-12960552 FORWARD LENGTH=113 | 201606;>AT2G30410.3 | tubulin folding cofactor A (KIESEL) | Chr2:12959812-12960552 FORWARD LENGTH=113 | 201606	15
TRUE	colin-mock / wt-mock	colin-mock	wt-mock	AT1G20696.1;AT1G20696.2;AT1G20696.5	243494	434146	0.834291	0.0266934	0.999861	AT1G20696.1;AT1G20696.2;AT1G20696.5	| high mobility group B3 | Chr1:7179825-7181174 FORWARD LENGTH=141 | 201606;| high mobility group B3 | Chr1:7179825-7181193 FORWARD LENGTH=147 | 201606;| high mobility group B3 | Chr1:7179825-7180835 FORWARD LENGTH=133 | 201606	>AT1G20696.1 | high mobility group B3 | Chr1:7179825-7181174 FORWARD LENGTH=141 | 201606;>AT1G20696.2 | high mobility group B3 | Chr1:7179825-7181193 FORWARD LENGTH=147 | 201606;>AT1G20696.5 | high mobility group B3 | Chr1:7179825-7180835 FORWARD LENGTH=133 | 201606	1
TRUE	colin-mock / wt-mock	colin-mock	wt-mock	AT5G05340.1	31473.3	56044.8	0.832451	0.111658	0.999861	AT5G05340.1	| Peroxidase superfamily protein | Chr5:1579142-1580819 REVERSE LENGTH=324 | 201606	>AT5G05340.1 | Peroxidase superfamily protein | Chr5:1579142-1580819 REVERSE LENGTH=324 | 201606	7
TRUE	colin-mock / wt-mock	colin-mock	wt-mock	AT1G22610.1	25240.2	44821.1	0.828455	0.247102	0.999861	AT1G22610.1	| C2 calcium/lipid-binding plant phosphoribosyltransferase family protein | Chr1:7994478-7997567 FORWARD LENGTH=1029 | 201606	>AT1G22610.1 | C2 calcium/lipid-binding plant phosphoribosyltransferase family protein | Chr1:7994478-7997567 FORWARD LENGTH=1029 | 201606	9
TRUE	colin-mock / wt-mock	colin-mock	wt-mock	AT5G23740.1	255010	451834	0.825237	0.374677	0.999861	AT5G23740.1	| ribosomal protein S11-beta | Chr5:8008251-8009330 REVERSE LENGTH=159 | 201606	>AT5G23740.1 | ribosomal protein S11-beta | Chr5:8008251-8009330 REVERSE LENGTH=159 | 201606	8
TRUE	colin-mock / wt-mock	colin-mock	wt-mock	AT5G05920.1;AT5G05920.2	38783.3	68700.4	0.824882	0.06438	0.999861	AT5G05920.1;AT5G05920.2	| deoxyhypusine synthase | Chr5:1777781-1779699 REVERSE LENGTH=368 | 201606;| deoxyhypusine synthase | Chr5:1777781-1779158 REVERSE LENGTH=250 | 201606	>AT5G05920.1 | deoxyhypusine synthase | Chr5:1777781-1779699 REVERSE LENGTH=368 | 201606;>AT5G05920.2 | deoxyhypusine synthase | Chr5:1777781-1779158 REVERSE LENGTH=250 | 201606	2
TRUE	colin-mock / wt-mock	colin-mock	wt-mock	AT3G03600.1	9872.36	17464.5	0.822962	0.0689269	0.999861	AT3G03600.1	| ribosomal protein S2 | Chr3:867847-868506 REVERSE LENGTH=219 | 201606	>AT3G03600.1 | ribosomal protein S2 | Chr3:867847-868506 REVERSE LENGTH=219 | 201606	4
TRUE	colin-mock / wt-mock	colin-mock	wt-mock	AT1G05805.1	32897.2	58187.6	0.822748	0.263657	0.999861	AT1G05805.1	| basic helix-loop-helix (bHLH) DNA-binding superfamily protein | Chr1:1744843-1747427 FORWARD LENGTH=362 | 201606	>AT1G05805.1 | basic helix-loop-helix (bHLH) DNA-binding superfamily protein | Chr1:1744843-1747427 FORWARD LENGTH=362 | 201606	6
TRUE	colin-mock / wt-mock	colin-mock	wt-mock	AT5G54510.1	27766.8	49053.9	0.821009	0.830869	0.999861	AT5G54510.1	| Auxin-responsive GH3 family protein | Chr5:22131321-22133564 REVERSE LENGTH=612 | 201606	>AT5G54510.1 | Auxin-responsive GH3 family protein | Chr5:22131321-22133564 REVERSE LENGTH=612 | 201606	16
TRUE	colin-mock / wt-mock	colin-mock	wt-mock	AT1G43860.1	23788.9	42020.8	0.820814	0.235931	0.999861	AT1G43860.1	| sequence-specific DNA binding transcription factor | Chr1:16622244-16624385 REVERSE LENGTH=370 | 201606	>AT1G43860.1 | sequence-specific DNA binding transcription factor | Chr1:16622244-16624385 REVERSE LENGTH=370 | 201606	15
TRUE	colin-mock / wt-mock	colin-mock	wt-mock	AT5G46570.1	69725.6	123081	0.819845	0.930957	0.999861	AT5G46570.1	| BR-signaling kinase 2 | Chr5:18894687-18897198 FORWARD LENGTH=489 | 201606	>AT5G46570.1 | BR-signaling kinase 2 | Chr5:18894687-18897198 FORWARD LENGTH=489 | 201606	16
TRUE	colin-mock / wt-mock	colin-mock	wt-mock	AT5G62290.1;AT5G62290.2	12067.5	21273.7	0.817946	0.0465008	0.999861	AT5G62290.1;AT5G62290.2	| nucleotide-sensitive chloride conductance regulator (ICln) family protein | Chr5:25019568-25020972 FORWARD LENGTH=229 | 201606;| nucleotide-sensitive chloride conductance regulator (ICln) family protein | Chr5:25019568-25020972 FORWARD LENGTH=228 | 201606	>AT5G62290.1 | nucleotide-sensitive chloride conductance regulator (ICln) family protein | Chr5:25019568-25020972 FORWARD LENGTH=229 | 201606;>AT5G62290.2 | nucleotide-sensitive chloride conductance regulator (ICln) family protein | Chr5:25019568-25020972 FORWARD LENGTH=228 | 201606	4
TRUE	colin-mock / wt-mock	colin-mock	wt-mock	AT2G31970.1	108469	191207	0.817848	0.0484613	0.999861	AT2G31970.1	| DNA repair-recombination protein (RAD50) | Chr2:13600657-13608815 FORWARD LENGTH=1316 | 201606	>AT2G31970.1 | DNA repair-recombination protein (RAD50) | Chr2:13600657-13608815 FORWARD LENGTH=1316 | 201606	34
TRUE	colin-mock / wt-mock	colin-mock	wt-mock	AT2G44730.1	23272.2	40710.8	0.806802	0.0383535	0.999861	AT2G44730.1	| Alcohol dehydrogenase transcription factor Myb/SANT-like family protein | Chr2:18437447-18438565 REVERSE LENGTH=372 | 201606	>AT2G44730.1 | Alcohol dehydrogenase transcription factor Myb/SANT-like family protein | Chr2:18437447-18438565 REVERSE LENGTH=372 | 201606	7
TRUE	colin-mock / wt-mock	colin-mock	wt-mock	AT2G28360.1	16210.7	28204	0.798954	0.329842	0.999861	AT2G28360.1	| SIT4 phosphatase-associated family protein | Chr2:12124604-12129879 REVERSE LENGTH=788 | 201606	>AT2G28360.1 | SIT4 phosphatase-associated family protein | Chr2:12124604-12129879 REVERSE LENGTH=788 | 201606	9
TRUE	colin-mock / wt-mock	colin-mock	wt-mock	AT4G38400.1	7301.84	12666.6	0.7947	0.246554	0.999861	AT4G38400.1	| expansin-like A2 | Chr4:17978675-17979665 REVERSE LENGTH=265 | 201606	>AT4G38400.1 | expansin-like A2 | Chr4:17978675-17979665 REVERSE LENGTH=265 | 201606	3
FALSE	colin-mock / wt-mock	colin-mock	wt-mock	AT5G27330.1	32777	56578.4	0.787565	NaN	NaN	AT5G27330.1	| Prefoldin chaperone subunit family protein | Chr5:9632997-9634883 REVERSE LENGTH=628 | 201606	>AT5G27330.1 | Prefoldin chaperone subunit family protein | Chr5:9632997-9634883 REVERSE LENGTH=628 | 201606	28
TRUE	colin-mock / wt-mock	colin-mock	wt-mock	AT2G30620.1;AT2G30620.2	83051.5	143156	0.785508	0.220232	0.999861	AT2G30620.1;AT2G30620.2	| winged-helix DNA-binding transcription factor family protein | Chr2:13045360-13046267 FORWARD LENGTH=273 | 201606;| winged-helix DNA-binding transcription factor family protein | Chr2:13045360-13046267 FORWARD LENGTH=202 | 201606	>AT2G30620.1 | winged-helix DNA-binding transcription factor family protein | Chr2:13045360-13046267 FORWARD LENGTH=273 | 201606;>AT2G30620.2 | winged-helix DNA-binding transcription factor family protein | Chr2:13045360-13046267 FORWARD LENGTH=202 | 201606	3
FALSE	colin-mock / wt-mock	colin-mock	wt-mock	AT3G25760.1	47194.8	81277.3	0.784226	NaN	NaN	AT3G25760.1	| allene oxide cyclase 1 | Chr3:9403972-9405105 FORWARD LENGTH=254 | 201606	>AT3G25760.1 | allene oxide cyclase 1 | Chr3:9403972-9405105 FORWARD LENGTH=254 | 201606	5
TRUE	colin-mock / wt-mock	colin-mock	wt-mock	AT1G29400.1;AT1G29400.2;AT1G29400.3	19662.1	33788.6	0.781119	0.937001	0.999861	AT1G29400.1;AT1G29400.2;AT1G29400.3	| MEI2-like protein 5 | Chr1:10290393-10293696 REVERSE LENGTH=800 | 201606;| MEI2-like protein 5 | Chr1:10290393-10293696 REVERSE LENGTH=800 | 201606;| MEI2-like protein 5 | Chr1:10290393-10293696 REVERSE LENGTH=800 | 201606	>AT1G29400.1 | MEI2-like protein 5 | Chr1:10290393-10293696 REVERSE LENGTH=800 | 201606;>AT1G29400.2 | MEI2-like protein 5 | Chr1:10290393-10293696 REVERSE LENGTH=800 | 201606;>AT1G29400.3 | MEI2-like protein 5 | Chr1:10290393-10293696 REVERSE LENGTH=800 | 201606	10
TRUE	colin-mock / wt-mock	colin-mock	wt-mock	AT4G38150.1;AT4G38150.2;AT4G38150.3	10105.4	17352.7	0.780041	0.337476	0.999861	AT4G38150.1;AT4G38150.2;AT4G38150.3	| Pentatricopeptide repeat (PPR) superfamily protein | Chr4:17901211-17902119 REVERSE LENGTH=302 | 201606;| Pentatricopeptide repeat (PPR) superfamily protein | Chr4:17901211-17902119 REVERSE LENGTH=302 | 201606;| Pentatricopeptide repeat (PPR) superfamily protein | Chr4:17901211-17902119 REVERSE LENGTH=302 | 201606	>AT4G38150.1 | Pentatricopeptide repeat (PPR) superfamily protein | Chr4:17901211-17902119 REVERSE LENGTH=302 | 201606;>AT4G38150.2 | Pentatricopeptide repeat (PPR) superfamily protein | Chr4:17901211-17902119 REVERSE LENGTH=302 | 201606;>AT4G38150.3 | Pentatricopeptide repeat (PPR) superfamily protein | Chr4:17901211-17902119 REVERSE LENGTH=302 | 201606	6
TRUE	colin-mock / wt-mock	colin-mock	wt-mock	AT2G38530.1	348935	598984	0.779558	0.0251424	0.999861	AT2G38530.1	| lipid transfer protein 2 | Chr2:16128481-16128948 FORWARD LENGTH=118 | 201606	>AT2G38530.1 | lipid transfer protein 2 | Chr2:16128481-16128948 FORWARD LENGTH=118 | 201606	8
TRUE	colin-mock / wt-mock	colin-mock	wt-mock	AT1G19730.1	37767.8	64828.1	0.779461	0.331761	0.999861	AT1G19730.1	| Thioredoxin superfamily protein | Chr1:6823163-6824020 REVERSE LENGTH=119 | 201606	>AT1G19730.1 | Thioredoxin superfamily protein | Chr1:6823163-6824020 REVERSE LENGTH=119 | 201606	7
FALSE	colin-mock / wt-mock	colin-mock	wt-mock	AT5G14610.1;AT5G14610.2;AT5G14610.4;AT5G14610.5;AT5G14610.6	1129.02	1935.11	0.777343	NaN	NaN	AT5G14610.1;AT5G14610.2;AT5G14610.4;AT5G14610.5;AT5G14610.6	| DEAD box RNA helicase family protein | Chr5:4711271-4714713 FORWARD LENGTH=712 | 201606;| DEAD box RNA helicase family protein | Chr5:4711271-4714713 FORWARD LENGTH=645 | 201606;| DEAD box RNA helicase family protein | Chr5:4711247-4714090 FORWARD LENGTH=500 | 201606;| DEAD box RNA helicase family protein | Chr5:4711247-4714713 FORWARD LENGTH=652 | 201606;| DEAD box RNA helicase family protein …	>AT5G14610.1 | DEAD box RNA helicase family protein | Chr5:4711271-4714713 FORWARD LENGTH=712 | 201606;>AT5G14610.2 | DEAD box RNA helicase family protein | Chr5:4711271-4714713 FORWARD LENGTH=645 | 201606;>AT5G14610.4 | DEAD box RNA helicase family protein | Chr5:4711247-4714090 FORWARD LENGTH=500 | 201606;>AT5G14610.5 | DEAD box RNA helicase family protein | Chr5:4711247-4714713 FORWARD LENGTH=…	1
TRUE	colin-mock / wt-mock	colin-mock	wt-mock	AT4G14090.1	49551.7	84927.8	0.777302	0.692204	0.999861	AT4G14090.1	| UDP-Glycosyltransferase superfamily protein | Chr4:8122434-8123804 REVERSE LENGTH=456 | 201606	>AT4G14090.1 | UDP-Glycosyltransferase superfamily protein | Chr4:8122434-8123804 REVERSE LENGTH=456 | 201606	11
TRUE	colin-mock / wt-mock	colin-mock	wt-mock	AT3G09210.1	14671.9	24969.9	0.767139	0.216516	0.999861	AT3G09210.1	| plastid transcriptionally active 13 | Chr3:2825422-2826850 REVERSE LENGTH=333 | 201606	>AT3G09210.1 | plastid transcriptionally active 13 | Chr3:2825422-2826850 REVERSE LENGTH=333 | 201606	6
TRUE	colin-mock / wt-mock	colin-mock	wt-mock	AT3G62810.1;AT3G62810.2	100631	171262	0.76713	0.34441	0.999861	AT3G62810.1;AT3G62810.2	| complex 1 family protein / LVR family protein | Chr3:23227763-23228180 FORWARD LENGTH=106 | 201606;| complex 1 family protein / LVR family protein | Chr3:23227763-23228180 FORWARD LENGTH=106 | 201606	>AT3G62810.1 | complex 1 family protein / LVR family protein | Chr3:23227763-23228180 FORWARD LENGTH=106 | 201606;>AT3G62810.2 | complex 1 family protein / LVR family protein | Chr3:23227763-23228180 FORWARD LENGTH=106 | 201606	6
TRUE	colin-mock / wt-mock	colin-mock	wt-mock	AT3G24490.1	269051	457204	0.764955	0.188005	0.999861	AT3G24490.1	| Alcohol dehydrogenase transcription factor Myb/SANT-like family protein | Chr3:8911022-8912023 FORWARD LENGTH=333 | 201606	>AT3G24490.1 | Alcohol dehydrogenase transcription factor Myb/SANT-like family protein | Chr3:8911022-8912023 FORWARD LENGTH=333 | 201606	5
FALSE	colin-mock / wt-mock	colin-mock	wt-mock	AT3G23280.1;AT3G23280.2	9687.62	16431.7	0.762263	NaN	NaN	AT3G23280.1;AT3G23280.2	| hypothetical protein | Chr3:8321588-8324109 FORWARD LENGTH=462 | 201606;| hypothetical protein | Chr3:8321588-8324109 FORWARD LENGTH=438 | 201606	>AT3G23280.1 | hypothetical protein | Chr3:8321588-8324109 FORWARD LENGTH=462 | 201606;>AT3G23280.2 | hypothetical protein | Chr3:8321588-8324109 FORWARD LENGTH=438 | 201606	1
TRUE	colin-mock / wt-mock	colin-mock	wt-mock	AT1G55500.1;AT1G55500.2;AT1G55500.3;AT1G55500.4;AT1G55500.5;AT1G55500.6	11549.1	19587.1	0.762121	0.641683	0.999861	AT1G55500.1;AT1G55500.2;AT1G55500.3;AT1G55500.4;AT1G55500.5;AT1G55500.6	| evolutionarily conserved C-terminal region 4 | Chr1:20720203-20722450 FORWARD LENGTH=549 | 201606;| evolutionarily conserved C-terminal region 4 | Chr1:20719747-20722416 FORWARD LENGTH=599 | 201606;| evolutionarily conserved C-terminal region 4 | Chr1:20719747-20722450 FORWARD LENGTH=592 | 201606;| evolutionarily conserved C-terminal region 4 | Chr1:20719747-20722313 FORWARD LENGTH=593 | 201606…	>AT1G55500.1 | evolutionarily conserved C-terminal region 4 | Chr1:20720203-20722450 FORWARD LENGTH=549 | 201606;>AT1G55500.2 | evolutionarily conserved C-terminal region 4 | Chr1:20719747-20722416 FORWARD LENGTH=599 | 201606;>AT1G55500.3 | evolutionarily conserved C-terminal region 4 | Chr1:20719747-20722450 FORWARD LENGTH=592 | 201606;>AT1G55500.4 | evolutionarily conserved C-terminal region 4 …	1
TRUE	colin-mock / wt-mock	colin-mock	wt-mock	AT3G13940.1	9142.94	15444.1	0.756325	0.481814	0.999861	AT3G13940.1	| DNA binding / DNA-directed RNA polymerase | Chr3:4600647-4602412 REVERSE LENGTH=442 | 201606	>AT3G13940.1 | DNA binding / DNA-directed RNA polymerase | Chr3:4600647-4602412 REVERSE LENGTH=442 | 201606	14
FALSE	colin-mock / wt-mock	colin-mock	wt-mock	AT2G42310.1;AT3G57785.1	5146.96	8661.76	0.750939	NaN	NaN	AT2G42310.1;AT3G57785.1	| ESSS subunit of NADH:ubiquinone oxidoreductase (complex I) protein | Chr2:17625251-17625595 FORWARD LENGTH=114 | 201606;| ESSS subunit of NADH:ubiquinone oxidoreductase (complex I) protein | Chr3:21404835-21405179 REVERSE LENGTH=114 | 201606	>AT2G42310.1 | ESSS subunit of NADH:ubiquinone oxidoreductase (complex I) protein | Chr2:17625251-17625595 FORWARD LENGTH=114 | 201606;>AT3G57785.1 | ESSS subunit of NADH:ubiquinone oxidoreductase (complex I) protein | Chr3:21404835-21405179 REVERSE LENGTH=114 | 201606	1
TRUE	colin-mock / wt-mock	colin-mock	wt-mock	AT1G63810.1;AT1G63810.2	6567.08	11034.1	0.74864	0.418002	0.999861	AT1G63810.1;AT1G63810.2	| nucleolar protein | Chr1:23669690-23675542 REVERSE LENGTH=1053 | 201606;| nucleolar protein | Chr1:23669690-23675542 REVERSE LENGTH=1053 | 201606	>AT1G63810.1 | nucleolar protein | Chr1:23669690-23675542 REVERSE LENGTH=1053 | 201606;>AT1G63810.2 | nucleolar protein | Chr1:23669690-23675542 REVERSE LENGTH=1053 | 201606	32
TRUE	colin-mock / wt-mock	colin-mock	wt-mock	AT5G60210.1;AT5G60210.2;AT5G60210.3;AT5G60210.4;AT5G60210.5;AT5G60210.6	15734.5	26423.8	0.747904	0.31692	0.999861	AT5G60210.1;AT5G60210.2;AT5G60210.3;AT5G60210.4;AT5G60210.5;AT5G60210.6	| ROP interactive partner 5 | Chr5:24243529-24245889 REVERSE LENGTH=564 | 201606;| ROP interactive partner 5 | Chr5:24243529-24245889 REVERSE LENGTH=564 | 201606;| ROP interactive partner 5 | Chr5:24243529-24245632 REVERSE LENGTH=588 | 201606;| ROP interactive partner 5 | Chr5:24243529-24245889 REVERSE LENGTH=564 | 201606;| ROP interactive partner 5 | Chr5:24243529-24245632 REVERSE LENGTH=588 | 2…	>AT5G60210.1 | ROP interactive partner 5 | Chr5:24243529-24245889 REVERSE LENGTH=564 | 201606;>AT5G60210.2 | ROP interactive partner 5 | Chr5:24243529-24245889 REVERSE LENGTH=564 | 201606;>AT5G60210.3 | ROP interactive partner 5 | Chr5:24243529-24245632 REVERSE LENGTH=588 | 201606;>AT5G60210.4 | ROP interactive partner 5 | Chr5:24243529-24245889 REVERSE LENGTH=564 | 201606;>AT5G60210.5 | ROP inte…	25
TRUE	colin-mock / wt-mock	colin-mock	wt-mock	AT5G14790.1	116786	195539	0.743583	0.517686	0.999861	AT5G14790.1	| ARM repeat superfamily protein | Chr5:4784058-4785508 FORWARD LENGTH=346 | 201606	>AT5G14790.1 | ARM repeat superfamily protein | Chr5:4784058-4785508 FORWARD LENGTH=346 | 201606	11
TRUE	colin-mock / wt-mock	colin-mock	wt-mock	AT2G21660.2	9119.21	15267.5	0.74348	0.0523179	0.999861	AT2G21660.2	| cold%2C circadian rhythm%2C and rna binding 2 | Chr2:9265477-9266316 REVERSE LENGTH=159 | 201606	>AT2G21660.2 | cold%2C circadian rhythm%2C and rna binding 2 | Chr2:9265477-9266316 REVERSE LENGTH=159 | 201606	1
TRUE	colin-mock / wt-mock	colin-mock	wt-mock	AT3G53020.1	421896	706339	0.743472	0.0869736	0.999861	AT3G53020.1	| Ribosomal protein L24e family protein | Chr3:19660749-19661912 REVERSE LENGTH=163 | 201606	>AT3G53020.1 | Ribosomal protein L24e family protein | Chr3:19660749-19661912 REVERSE LENGTH=163 | 201606	2
TRUE	colin-mock / wt-mock	colin-mock	wt-mock	AT4G16710.1;AT4G16710.2;AT4G16710.3;AT4G16710.4	34172.1	57173.4	0.742522	0.789851	0.999861	AT4G16710.1;AT4G16710.2;AT4G16710.3;AT4G16710.4	| glycosyltransferase family protein 28 | Chr4:9398818-9399618 FORWARD LENGTH=176 | 201606;| glycosyltransferase family protein 28 | Chr4:9398818-9399618 FORWARD LENGTH=176 | 201606;| glycosyltransferase family protein 28 | Chr4:9398818-9399618 FORWARD LENGTH=176 | 201606;| glycosyltransferase family protein 28 | Chr4:9398818-9399618 FORWARD LENGTH=176 | 201606	>AT4G16710.1 | glycosyltransferase family protein 28 | Chr4:9398818-9399618 FORWARD LENGTH=176 | 201606;>AT4G16710.2 | glycosyltransferase family protein 28 | Chr4:9398818-9399618 FORWARD LENGTH=176 | 201606;>AT4G16710.3 | glycosyltransferase family protein 28 | Chr4:9398818-9399618 FORWARD LENGTH=176 | 201606;>AT4G16710.4 | glycosyltransferase family protein 28 | Chr4:9398818-9399618 FORWARD LEN…	6
TRUE	colin-mock / wt-mock	colin-mock	wt-mock	AT5G15530.1	408189	682762	0.742145	0.517276	0.999861	AT5G15530.1	| biotin carboxyl carrier protein 2 | Chr5:5038955-5040437 FORWARD LENGTH=255 | 201606	>AT5G15530.1 | biotin carboxyl carrier protein 2 | Chr5:5038955-5040437 FORWARD LENGTH=255 | 201606	7
TRUE	colin-mock / wt-mock	colin-mock	wt-mock	AT1G52060.1	51877.6	86596.6	0.739198	0.248106	0.999861	AT1G52060.1	| Mannose-binding lectin superfamily protein | Chr1:19359039-19360651 REVERSE LENGTH=314 | 201606	>AT1G52060.1 | Mannose-binding lectin superfamily protein | Chr1:19359039-19360651 REVERSE LENGTH=314 | 201606	12
TRUE	colin-mock / wt-mock	colin-mock	wt-mock	AT3G53430.1	196313	327555	0.738585	0.0276731	0.999861	AT3G53430.1	| Ribosomal protein L11 family protein | Chr3:19809895-19810395 REVERSE LENGTH=166 | 201606	>AT3G53430.1 | Ribosomal protein L11 family protein | Chr3:19809895-19810395 REVERSE LENGTH=166 | 201606	2
TRUE	colin-mock / wt-mock	colin-mock	wt-mock	AT1G09870.1	46727.4	77897.9	0.737315	0.45499	0.999861	AT1G09870.1	| histidine acid phosphatase family protein | Chr1:3205817-3208444 FORWARD LENGTH=487 | 201606	>AT1G09870.1 | histidine acid phosphatase family protein | Chr1:3205817-3208444 FORWARD LENGTH=487 | 201606	15
TRUE	colin-mock / wt-mock	colin-mock	wt-mock	AT5G14920.1	65661.3	109355	0.735905	0.57818	0.999861	AT5G14920.1	| Gibberellin-regulated family protein | Chr5:4826598-4827761 FORWARD LENGTH=275 | 201606	>AT5G14920.1 | Gibberellin-regulated family protein | Chr5:4826598-4827761 FORWARD LENGTH=275 | 201606	5
TRUE	colin-mock / wt-mock	colin-mock	wt-mock	AT2G25710.1;AT2G25710.2;AT2G25710.3;AT2G25710.4;AT2G25710.5;AT2G25710.6;AT2G25710.7;AT2G25710.8	18082.7	30115.6	0.735903	0.472367	0.999861	AT2G25710.1;AT2G25710.2;AT2G25710.3;AT2G25710.4;AT2G25710.5;AT2G25710.6;AT2G25710.7;AT2G25710.8	| holocarboxylase synthase 1 | Chr2:10952719-10955061 FORWARD LENGTH=367 | 201606;| holocarboxylase synthase 1 | Chr2:10952719-10955061 FORWARD LENGTH=367 | 201606;| holocarboxylase synthase 1 | Chr2:10952719-10954274 FORWARD LENGTH=307 | 201606;| holocarboxylase synthase 1 | Chr2:10952952-10955061 FORWARD LENGTH=329 | 201606;| holocarboxylase synthase 1 | Chr2:10952952-10955061 FORWARD LENGTH=32…	>AT2G25710.1 | holocarboxylase synthase 1 | Chr2:10952719-10955061 FORWARD LENGTH=367 | 201606;>AT2G25710.2 | holocarboxylase synthase 1 | Chr2:10952719-10955061 FORWARD LENGTH=367 | 201606;>AT2G25710.3 | holocarboxylase synthase 1 | Chr2:10952719-10954274 FORWARD LENGTH=307 | 201606;>AT2G25710.4 | holocarboxylase synthase 1 | Chr2:10952952-10955061 FORWARD LENGTH=329 | 201606;>AT2G25710.5 | holo…	4
TRUE	colin-mock / wt-mock	colin-mock	wt-mock	AT3G56910.1	391746	651470	0.73378	0.184652	0.999861	AT3G56910.1	| plastid-specific 50S ribosomal protein 5 | Chr3:21069558-21070257 REVERSE LENGTH=148 | 201606	>AT3G56910.1 | plastid-specific 50S ribosomal protein 5 | Chr3:21069558-21070257 REVERSE LENGTH=148 | 201606	5
TRUE	colin-mock / wt-mock	colin-mock	wt-mock	AT4G10040.1	48610	80706.4	0.731431	0.280444	0.999861	AT4G10040.1	| cytochrome c-2 | Chr4:6277083-6278281 FORWARD LENGTH=112 | 201606	>AT4G10040.1 | cytochrome c-2 | Chr4:6277083-6278281 FORWARD LENGTH=112 | 201606	1
TRUE	colin-mock / wt-mock	colin-mock	wt-mock	AT2G47010.1;AT2G47010.2	59517.8	98593.9	0.728176	0.770335	0.999861	AT2G47010.1;AT2G47010.2	| calcium/calcium/calmodulin-dependent Serine/Threonine-kinase | Chr2:19317505-19319252 FORWARD LENGTH=493 | 201606;| calcium/calcium/calmodulin-dependent Serine/Threonine-kinase | Chr2:19317505-19319252 FORWARD LENGTH=493 | 201606	>AT2G47010.1 | calcium/calcium/calmodulin-dependent Serine/Threonine-kinase | Chr2:19317505-19319252 FORWARD LENGTH=493 | 201606;>AT2G47010.2 | calcium/calcium/calmodulin-dependent Serine/Threonine-kinase | Chr2:19317505-19319252 FORWARD LENGTH=493 | 201606	9
TRUE	colin-mock / wt-mock	colin-mock	wt-mock	ATCG00650.1	364809	604121	0.727697	0.188689	0.999861	ATCG00650.1	| ribosomal protein S18 | ChrC:67917-68222 FORWARD LENGTH=101 | 201606	>ATCG00650.1 | ribosomal protein S18 | ChrC:67917-68222 FORWARD LENGTH=101 | 201606	7
TRUE	colin-mock / wt-mock	colin-mock	wt-mock	AT1G76890.2	20185.2	33318.6	0.723025	0.100814	0.999861	AT1G76890.2	| Duplicated homeodomain-like superfamily protein | Chr1:28873211-28875203 REVERSE LENGTH=575 | 201606	>AT1G76890.2 | Duplicated homeodomain-like superfamily protein | Chr1:28873211-28875203 REVERSE LENGTH=575 | 201606	8
TRUE	colin-mock / wt-mock	colin-mock	wt-mock	AT1G73330.1	52035.4	85641.9	0.718824	0.449992	0.999861	AT1G73330.1	| drought-repressed 4 | Chr1:27569022-27569651 REVERSE LENGTH=209 | 201606	>AT1G73330.1 | drought-repressed 4 | Chr1:27569022-27569651 REVERSE LENGTH=209 | 201606	6
TRUE	colin-mock / wt-mock	colin-mock	wt-mock	AT3G27310.1	61460.3	101144	0.718685	0.0916068	0.999861	AT3G27310.1	| plant UBX domain-containing protein 1 | Chr3:10087360-10089077 REVERSE LENGTH=251 | 201606	>AT3G27310.1 | plant UBX domain-containing protein 1 | Chr3:10087360-10089077 REVERSE LENGTH=251 | 201606	9
TRUE	colin-mock / wt-mock	colin-mock	wt-mock	AT1G52050.1	40353.8	66324.9	0.716846	0.634587	0.999861	AT1G52050.1	| Mannose-binding lectin superfamily protein | Chr1:19355106-19356748 REVERSE LENGTH=313 | 201606	>AT1G52050.1 | Mannose-binding lectin superfamily protein | Chr1:19355106-19356748 REVERSE LENGTH=313 | 201606	7
FALSE	colin-mock / wt-mock	colin-mock	wt-mock	AT1G56430.1	20862.5	34272.4	0.716136	NaN	NaN	AT1G56430.1	| nicotianamine synthase 4 | Chr1:21137023-21137997 FORWARD LENGTH=324 | 201606	>AT1G56430.1 | nicotianamine synthase 4 | Chr1:21137023-21137997 FORWARD LENGTH=324 | 201606	3
TRUE	colin-mock / wt-mock	colin-mock	wt-mock	AT1G70200.1	28336.2	46489.8	0.714269	0.842631	0.999861	AT1G70200.1	| RNA-binding (RRM/RBD/RNP motifs) family protein | Chr1:26432514-26434351 REVERSE LENGTH=538 | 201606	>AT1G70200.1 | RNA-binding (RRM/RBD/RNP motifs) family protein | Chr1:26432514-26434351 REVERSE LENGTH=538 | 201606	3
TRUE	colin-mock / wt-mock	colin-mock	wt-mock	AT4G02230.1	776812	1.27423e+06	0.713986	0.409216	0.999861	AT4G02230.1	| Ribosomal protein L19e family protein | Chr4:979391-980640 REVERSE LENGTH=208 | 201606	>AT4G02230.1 | Ribosomal protein L19e family protein | Chr4:979391-980640 REVERSE LENGTH=208 | 201606	11
TRUE	colin-mock / wt-mock	colin-mock	wt-mock	AT5G58220.1	115897	189969	0.712925	0.41306	0.999861	AT5G58220.1	| transthyretin-like protein | Chr5:23554546-23555861 REVERSE LENGTH=324 | 201606	>AT5G58220.1 | transthyretin-like protein | Chr5:23554546-23555861 REVERSE LENGTH=324 | 201606	5
TRUE	colin-mock / wt-mock	colin-mock	wt-mock	AT5G66170.3	40310.2	66072.4	0.712903	0.405454	0.999861	AT5G66170.3	| sulfurtransferase 18 | Chr5:26447828-26448586 FORWARD LENGTH=136 | 201606	>AT5G66170.3 | sulfurtransferase 18 | Chr5:26447828-26448586 FORWARD LENGTH=136 | 201606	6
TRUE	colin-mock / wt-mock	colin-mock	wt-mock	AT4G37510.1	59429.1	97320.9	0.71158	0.76801	0.999861	AT4G37510.1	| Ribonuclease III family protein | Chr4:17626259-17628854 REVERSE LENGTH=537 | 201606	>AT4G37510.1 | Ribonuclease III family protein | Chr4:17626259-17628854 REVERSE LENGTH=537 | 201606	9
TRUE	colin-mock / wt-mock	colin-mock	wt-mock	AT2G40000.1	3753.74	6138.12	0.709469	0.745639	0.999861	AT2G40000.1	| ortholog of sugar beet HS1 PRO-1 2 | Chr2:16700649-16701956 REVERSE LENGTH=435 | 201606	>AT2G40000.1 | ortholog of sugar beet HS1 PRO-1 2 | Chr2:16700649-16701956 REVERSE LENGTH=435 | 201606	2
TRUE	colin-mock / wt-mock	colin-mock	wt-mock	AT2G37600.1;AT2G37600.2	209962	342236	0.70486	0.516802	0.999861	AT2G37600.1;AT2G37600.2	| Ribosomal protein L36e family protein | Chr2:15774410-15775203 REVERSE LENGTH=113 | 201606;| Ribosomal protein L36e family protein | Chr2:15774410-15775203 REVERSE LENGTH=113 | 201606	>AT2G37600.1 | Ribosomal protein L36e family protein | Chr2:15774410-15775203 REVERSE LENGTH=113 | 201606;>AT2G37600.2 | Ribosomal protein L36e family protein | Chr2:15774410-15775203 REVERSE LENGTH=113 | 201606	10
TRUE	colin-mock / wt-mock	colin-mock	wt-mock	AT4G27560.1	143677	234155	0.704642	0.368527	0.999861	AT4G27560.1	| UDP-Glycosyltransferase superfamily protein | Chr4:13760114-13761481 REVERSE LENGTH=455 | 201606	>AT4G27560.1 | UDP-Glycosyltransferase superfamily protein | Chr4:13760114-13761481 REVERSE LENGTH=455 | 201606	11
TRUE	colin-mock / wt-mock	colin-mock	wt-mock	AT3G48700.1	7005.43	11384.2	0.70049	0.564708	0.999861	AT3G48700.1	| carboxyesterase 13 | Chr3:18038825-18039814 REVERSE LENGTH=329 | 201606	>AT3G48700.1 | carboxyesterase 13 | Chr3:18038825-18039814 REVERSE LENGTH=329 | 201606	8
TRUE	colin-mock / wt-mock	colin-mock	wt-mock	AT2G47400.1	840827	1.36445e+06	0.698439	0.178177	0.999861	AT2G47400.1	| CP12 domain-containing protein 1 | Chr2:19446889-19447263 FORWARD LENGTH=124 | 201606	>AT2G47400.1 | CP12 domain-containing protein 1 | Chr2:19446889-19447263 FORWARD LENGTH=124 | 201606	6
FALSE	colin-mock / wt-mock	colin-mock	wt-mock	AT1G18630.1	113072	183342	0.697294	NaN	NaN	AT1G18630.1	| glycine-rich RNA-binding protein 6 | Chr1:6415226-6416283 FORWARD LENGTH=155 | 201606	>AT1G18630.1 | glycine-rich RNA-binding protein 6 | Chr1:6415226-6416283 FORWARD LENGTH=155 | 201606	6
TRUE	colin-mock / wt-mock	colin-mock	wt-mock	AT5G28060.1	722962	1.16852e+06	0.692685	0.202638	0.999861	AT5G28060.1	| Ribosomal protein S24e family protein | Chr5:10069791-10070792 REVERSE LENGTH=133 | 201606	>AT5G28060.1 | Ribosomal protein S24e family protein | Chr5:10069791-10070792 REVERSE LENGTH=133 | 201606	6
TRUE	colin-mock / wt-mock	colin-mock	wt-mock	AT1G26390.1	2.65911e+06	4.29644e+06	0.692201	0.574997	0.999861	AT1G26390.1	| FAD-binding Berberine family protein | Chr1:9130164-9131756 REVERSE LENGTH=530 | 201606	>AT1G26390.1 | FAD-binding Berberine family protein | Chr1:9130164-9131756 REVERSE LENGTH=530 | 201606	4
TRUE	colin-mock / wt-mock	colin-mock	wt-mock	AT4G27960.1;AT4G27960.2;AT5G41700.1;AT5G41700.2;AT5G41700.3;AT5G41700.4;AT5G41700.5;AT5G53300.1;AT5G53300.2;AT5G53300.3;AT5G53300.4	81094.4	130872	0.690487	0.209076	0.999861	AT4G27960.1;AT4G27960.2;AT5G41700.1;AT5G41700.2;AT5G41700.3;AT5G41700.4;AT5G41700.5;AT5G53300.1;AT5G53300.2;AT5G53300.3;AT5G53300.4	| ubiquitin conjugating enzyme 9 | Chr4:13916065-13917203 REVERSE LENGTH=148 | 201606;| ubiquitin conjugating enzyme 9 | Chr4:13916065-13917293 REVERSE LENGTH=178 | 201606;| ubiquitin conjugating enzyme 8 | Chr5:16676072-16677223 FORWARD LENGTH=148 | 201606;| ubiquitin conjugating enzyme 8 | Chr5:16676072-16677223 FORWARD LENGTH=148 | 201606;| ubiquitin conjugating enzyme 8 | Chr5:16676072-166770…	>AT4G27960.1 | ubiquitin conjugating enzyme 9 | Chr4:13916065-13917203 REVERSE LENGTH=148 | 201606;>AT4G27960.2 | ubiquitin conjugating enzyme 9 | Chr4:13916065-13917293 REVERSE LENGTH=178 | 201606;>AT5G41700.1 | ubiquitin conjugating enzyme 8 | Chr5:16676072-16677223 FORWARD LENGTH=148 | 201606;>AT5G41700.2 | ubiquitin conjugating enzyme 8 | Chr5:16676072-16677223 FORWARD LENGTH=148 | 201606;>AT…	1
TRUE	colin-mock / wt-mock	colin-mock	wt-mock	AT2G28080.1	34070.3	54962.6	0.689935	0.994134	0.999861	AT2G28080.1	| UDP-Glycosyltransferase superfamily protein | Chr2:11960774-11963227 REVERSE LENGTH=482 | 201606	>AT2G28080.1 | UDP-Glycosyltransferase superfamily protein | Chr2:11960774-11963227 REVERSE LENGTH=482 | 201606	5
TRUE	colin-mock / wt-mock	colin-mock	wt-mock	AT1G17850.1;AT1G17850.2	17194	27736.9	0.689901	0.677971	0.999861	AT1G17850.1;AT1G17850.2	| Rhodanese/Cell cycle control phosphatase superfamily protein | Chr1:6146470-6148820 REVERSE LENGTH=446 | 201606;| Rhodanese/Cell cycle control phosphatase superfamily protein | Chr1:6146470-6148820 REVERSE LENGTH=448 | 201606	>AT1G17850.1 | Rhodanese/Cell cycle control phosphatase superfamily protein | Chr1:6146470-6148820 REVERSE LENGTH=446 | 201606;>AT1G17850.2 | Rhodanese/Cell cycle control phosphatase superfamily protein | Chr1:6146470-6148820 REVERSE LENGTH=448 | 201606	7
TRUE	colin-mock / wt-mock	colin-mock	wt-mock	AT5G57560.1	24233	39070.3	0.689101	0.753237	0.999861	AT5G57560.1	| Xyloglucan endotransglucosylase/hydrolase family protein | Chr5:23307296-23308235 REVERSE LENGTH=284 | 201606	>AT5G57560.1 | Xyloglucan endotransglucosylase/hydrolase family protein | Chr5:23307296-23308235 REVERSE LENGTH=284 | 201606	4
TRUE	colin-mock / wt-mock	colin-mock	wt-mock	AT5G60340.1	31057.4	50064.9	0.688864	0.413556	0.999861	AT5G60340.1	| P-loop containing nucleoside triphosphate hydrolases superfamily protein | Chr5:24275098-24275891 REVERSE LENGTH=178 | 201606	>AT5G60340.1 | P-loop containing nucleoside triphosphate hydrolases superfamily protein | Chr5:24275098-24275891 REVERSE LENGTH=178 | 201606	4
TRUE	colin-mock / wt-mock	colin-mock	wt-mock	AT2G29400.1	31485	50740.8	0.688481	0.321065	0.999861	AT2G29400.1	| type one protein phosphatase 1 | Chr2:12613789-12615283 REVERSE LENGTH=318 | 201606	>AT2G29400.1 | type one protein phosphatase 1 | Chr2:12613789-12615283 REVERSE LENGTH=318 | 201606	3
FALSE	colin-mock / wt-mock	colin-mock	wt-mock	AT5G37590.1	4481.93	7218.08	0.687496	NaN	NaN	AT5G37590.1	| Tetratricopeptide repeat (TPR)-like superfamily protein | Chr5:14927403-14932709 REVERSE LENGTH=555 | 201606	>AT5G37590.1 | Tetratricopeptide repeat (TPR)-like superfamily protein | Chr5:14927403-14932709 REVERSE LENGTH=555 | 201606	7
TRUE	colin-mock / wt-mock	colin-mock	wt-mock	AT4G33080.1;AT4G33080.2	45582.8	73245.3	0.684246	0.503867	0.999861	AT4G33080.1;AT4G33080.2	| AGC (cAMP-dependent%2C cGMP-dependent and protein kinase C) kinase family protein | Chr4:15960146-15964296 FORWARD LENGTH=519 | 201606;| AGC (cAMP-dependent%2C cGMP-dependent and protein kinase C) kinase family protein | Chr4:15960146-15964296 FORWARD LENGTH=507 | 201606	>AT4G33080.1 | AGC (cAMP-dependent%2C cGMP-dependent and protein kinase C) kinase family protein | Chr4:15960146-15964296 FORWARD LENGTH=519 | 201606;>AT4G33080.2 | AGC (cAMP-dependent%2C cGMP-dependent and protein kinase C) kinase family protein | Chr4:15960146-15964296 FORWARD LENGTH=507 | 201606	10
TRUE	colin-mock / wt-mock	colin-mock	wt-mock	AT4G13615.1	41374.6	66400	0.682439	0.45063	0.999861	AT4G13615.1	| Uncharacterized protein family SERF | Chr4:7924353-7925017 FORWARD LENGTH=71 | 201606	>AT4G13615.1 | Uncharacterized protein family SERF | Chr4:7924353-7925017 FORWARD LENGTH=71 | 201606	2
TRUE	colin-mock / wt-mock	colin-mock	wt-mock	AT4G29400.1	4363.77	6999.94	0.681766	0.176402	0.999861	AT4G29400.1	| oxidoreductase/transition metal ion-binding protein (DUF3531) | Chr4:14466350-14467980 FORWARD LENGTH=302 | 201606	>AT4G29400.1 | oxidoreductase/transition metal ion-binding protein (DUF3531) | Chr4:14466350-14467980 FORWARD LENGTH=302 | 201606	1
TRUE	colin-mock / wt-mock	colin-mock	wt-mock	AT3G07880.1	61903.4	99287.1	0.681588	0.238869	0.999861	AT3G07880.1	| Immunoglobulin E-set superfamily protein | Chr3:2514175-2515544 FORWARD LENGTH=240 | 201606	>AT3G07880.1 | Immunoglobulin E-set superfamily protein | Chr3:2514175-2515544 FORWARD LENGTH=240 | 201606	7
TRUE	colin-mock / wt-mock	colin-mock	wt-mock	AT4G32551.1;AT4G32551.2	33660.7	53801.3	0.676577	0.896717	0.999861	AT4G32551.1;AT4G32551.2	| transcriptional corepressor LEUNIG | Chr4:15707863-15713359 FORWARD LENGTH=931 | 201606;| transcriptional corepressor LEUNIG | Chr4:15707863-15713359 FORWARD LENGTH=969 | 201606	>AT4G32551.1 | transcriptional corepressor LEUNIG | Chr4:15707863-15713359 FORWARD LENGTH=931 | 201606;>AT4G32551.2 | transcriptional corepressor LEUNIG | Chr4:15707863-15713359 FORWARD LENGTH=969 | 201606	4
TRUE	colin-mock / wt-mock	colin-mock	wt-mock	AT2G25910.1	64507	103045	0.675751	0.901816	0.999861	AT2G25910.1	| 3'-5' exonuclease domain-containing protein / K homology domain-containing protein / KH domain-containing protein | Chr2:11049379-11051997 REVERSE LENGTH=341 | 201606	>AT2G25910.1 | 3'-5' exonuclease domain-containing protein / K homology domain-containing protein / KH domain-containing protein | Chr2:11049379-11051997 REVERSE LENGTH=341 | 201606	8
TRUE	colin-mock / wt-mock	colin-mock	wt-mock	AT3G20290.1;AT3G20290.2;AT3G20290.3	91406.9	146013	0.67572	0.423764	0.999861	AT3G20290.1;AT3G20290.2;AT3G20290.3	| EPS15 homology domain 1 | Chr3:7075057-7078655 REVERSE LENGTH=545 | 201606;| EPS15 homology domain 1 | Chr3:7075057-7078655 REVERSE LENGTH=545 | 201606;| EPS15 homology domain 1 | Chr3:7075057-7078655 REVERSE LENGTH=545 | 201606	>AT3G20290.1 | EPS15 homology domain 1 | Chr3:7075057-7078655 REVERSE LENGTH=545 | 201606;>AT3G20290.2 | EPS15 homology domain 1 | Chr3:7075057-7078655 REVERSE LENGTH=545 | 201606;>AT3G20290.3 | EPS15 homology domain 1 | Chr3:7075057-7078655 REVERSE LENGTH=545 | 201606	23
TRUE	colin-mock / wt-mock	colin-mock	wt-mock	AT2G19730.1;AT2G19730.2;AT2G19730.3	289124	461807	0.675602	0.261953	0.999861	AT2G19730.1;AT2G19730.2;AT2G19730.3	| Ribosomal L28e protein family | Chr2:8511752-8512995 FORWARD LENGTH=143 | 201606;| Ribosomal L28e protein family | Chr2:8511752-8512995 FORWARD LENGTH=143 | 201606;| Ribosomal L28e protein family | Chr2:8511752-8512995 FORWARD LENGTH=143 | 201606	>AT2G19730.1 | Ribosomal L28e protein family | Chr2:8511752-8512995 FORWARD LENGTH=143 | 201606;>AT2G19730.2 | Ribosomal L28e protein family | Chr2:8511752-8512995 FORWARD LENGTH=143 | 201606;>AT2G19730.3 | Ribosomal L28e protein family | Chr2:8511752-8512995 FORWARD LENGTH=143 | 201606	8
TRUE	colin-mock / wt-mock	colin-mock	wt-mock	AT2G17510.1;AT2G17510.2	35666.2	56901.2	0.673901	0.429305	0.999861	AT2G17510.1;AT2G17510.2	| ribonuclease II family protein | Chr2:7609395-7615881 REVERSE LENGTH=933 | 201606;| ribonuclease II family protein | Chr2:7609395-7616242 REVERSE LENGTH=1012 | 201606	>AT2G17510.1 | ribonuclease II family protein | Chr2:7609395-7615881 REVERSE LENGTH=933 | 201606;>AT2G17510.2 | ribonuclease II family protein | Chr2:7609395-7616242 REVERSE LENGTH=1012 | 201606	25
TRUE	colin-mock / wt-mock	colin-mock	wt-mock	AT5G47550.1	48801.5	77791.6	0.67269	0.638343	0.999861	AT5G47550.1	| Cystatin/monellin superfamily protein | Chr5:19286596-19286964 REVERSE LENGTH=122 | 201606	>AT5G47550.1 | Cystatin/monellin superfamily protein | Chr5:19286596-19286964 REVERSE LENGTH=122 | 201606	3
TRUE	colin-mock / wt-mock	colin-mock	wt-mock	AT1G76400.1;AT1G76400.2	398240	634578	0.672158	0.885184	0.999861	AT1G76400.1;AT1G76400.2	| Ribophorin I | Chr1:28658713-28661672 REVERSE LENGTH=614 | 201606;| Ribophorin I | Chr1:28658956-28661672 REVERSE LENGTH=560 | 201606	>AT1G76400.1 | Ribophorin I | Chr1:28658713-28661672 REVERSE LENGTH=614 | 201606;>AT1G76400.2 | Ribophorin I | Chr1:28658956-28661672 REVERSE LENGTH=560 | 201606	6
TRUE	colin-mock / wt-mock	colin-mock	wt-mock	AT5G20935.1	49615.1	78990.3	0.670895	0.523245	0.999861	AT5G20935.1	| DUF3148 family protein | Chr5:7103448-7103945 FORWARD LENGTH=121 | 201606	>AT5G20935.1 | DUF3148 family protein | Chr5:7103448-7103945 FORWARD LENGTH=121 | 201606	5
FALSE	colin-mock / wt-mock	colin-mock	wt-mock	AT1G77750.1	24490.2	38948.9	0.669379	NaN	NaN	AT1G77750.1	| Ribosomal protein S13/S18 family | Chr1:29230346-29231490 REVERSE LENGTH=154 | 201606	>AT1G77750.1 | Ribosomal protein S13/S18 family | Chr1:29230346-29231490 REVERSE LENGTH=154 | 201606	5
TRUE	colin-mock / wt-mock	colin-mock	wt-mock	ATCG00905.1;ATCG01230.1	355596	564320	0.666273	0.0703461	0.999861	ATCG00905.1;ATCG01230.1	| ribosomal protein S12C | ChrC:97999-98793 REVERSE LENGTH=85 | 201606;| ribosomal protein S12B | ChrC:139856-140650 FORWARD LENGTH=85 | 201606	>ATCG00905.1 | ribosomal protein S12C | ChrC:97999-98793 REVERSE LENGTH=85 | 201606;>ATCG01230.1 | ribosomal protein S12B | ChrC:139856-140650 FORWARD LENGTH=85 | 201606	2
FALSE	colin-mock / wt-mock	colin-mock	wt-mock	AT3G60620.1;AT3G60620.2	13296.1	21050.3	0.662839	NaN	NaN	AT3G60620.1;AT3G60620.2	| cytidinediphosphate diacylglycerol synthase 5 | Chr3:22406537-22408239 FORWARD LENGTH=399 | 201606;| cytidinediphosphate diacylglycerol synthase 5 | Chr3:22406537-22407954 FORWARD LENGTH=350 | 201606	>AT3G60620.1 | cytidinediphosphate diacylglycerol synthase 5 | Chr3:22406537-22408239 FORWARD LENGTH=399 | 201606;>AT3G60620.2 | cytidinediphosphate diacylglycerol synthase 5 | Chr3:22406537-22407954 FORWARD LENGTH=350 | 201606	1
TRUE	colin-mock / wt-mock	colin-mock	wt-mock	AT5G05480.1	57705.7	91276.9	0.661537	0.0356022	0.999861	AT5G05480.1	| Peptide-N4-(N-acetyl-beta-glucosaminyl)asparagine amidase A protein | Chr5:1622338-1624164 REVERSE LENGTH=608 | 201606	>AT5G05480.1 | Peptide-N4-(N-acetyl-beta-glucosaminyl)asparagine amidase A protein | Chr5:1622338-1624164 REVERSE LENGTH=608 | 201606	10
FALSE	colin-mock / wt-mock	colin-mock	wt-mock	AT3G09720.1;AT3G09720.2	4918.03	7765.43	0.658987	NaN	NaN	AT3G09720.1;AT3G09720.2	| P-loop containing nucleoside triphosphate hydrolases superfamily protein | Chr3:2980483-2983268 REVERSE LENGTH=541 | 201606;| P-loop containing nucleoside triphosphate hydrolases superfamily protein | Chr3:2980483-2983268 REVERSE LENGTH=541 | 201606	>AT3G09720.1 | P-loop containing nucleoside triphosphate hydrolases superfamily protein | Chr3:2980483-2983268 REVERSE LENGTH=541 | 201606;>AT3G09720.2 | P-loop containing nucleoside triphosphate hydrolases superfamily protein | Chr3:2980483-2983268 REVERSE LENGTH=541 | 201606	11
TRUE	colin-mock / wt-mock	colin-mock	wt-mock	AT1G26880.1	1437180	2268666	0.658603	0.279608	0.999861	AT1G26880.1	| Ribosomal protein L34e superfamily protein | Chr1:9315640-9316681 REVERSE LENGTH=120 | 201606	>AT1G26880.1 | Ribosomal protein L34e superfamily protein | Chr1:9315640-9316681 REVERSE LENGTH=120 | 201606	8
TRUE	colin-mock / wt-mock	colin-mock	wt-mock	AT5G62030.1	17051.6	26886.5	0.656973	0.955242	0.999861	AT5G62030.1	| diphthamide synthesis DPH2 family protein | Chr5:24919046-24920407 FORWARD LENGTH=453 | 201606	>AT5G62030.1 | diphthamide synthesis DPH2 family protein | Chr5:24919046-24920407 FORWARD LENGTH=453 | 201606	5
FALSE	colin-mock / wt-mock	colin-mock	wt-mock	AT1G07840.1;AT1G07840.2;AT1G07840.3	3088.79	4864.52	0.655254	NaN	NaN	AT1G07840.1;AT1G07840.2;AT1G07840.3	| Sas10/Utp3/C1D family | Chr1:2424603-2426425 FORWARD LENGTH=312 | 201606;| Sas10/Utp3/C1D family | Chr1:2424603-2426425 FORWARD LENGTH=312 | 201606;| Sas10/Utp3/C1D family | Chr1:2424603-2426131 FORWARD LENGTH=279 | 201606	>AT1G07840.1 | Sas10/Utp3/C1D family | Chr1:2424603-2426425 FORWARD LENGTH=312 | 201606;>AT1G07840.2 | Sas10/Utp3/C1D family | Chr1:2424603-2426425 FORWARD LENGTH=312 | 201606;>AT1G07840.3 | Sas10/Utp3/C1D family | Chr1:2424603-2426131 FORWARD LENGTH=279 | 201606	3
TRUE	colin-mock / wt-mock	colin-mock	wt-mock	AT5G16130.1	1.30794e+06	2.05952e+06	0.655012	0.625808	0.999861	AT5G16130.1	| Ribosomal protein S7e family protein | Chr5:5268984-5269912 FORWARD LENGTH=190 | 201606	>AT5G16130.1 | Ribosomal protein S7e family protein | Chr5:5268984-5269912 FORWARD LENGTH=190 | 201606	17
FALSE	colin-mock / wt-mock	colin-mock	wt-mock	AT5G43500.1;AT5G43500.2	12518.2	19690.6	0.653486	NaN	NaN	AT5G43500.1;AT5G43500.2	| actin-related protein 9 | Chr5:17470038-17473429 FORWARD LENGTH=596 | 201606;| actin-related protein 9 | Chr5:17469991-17473429 FORWARD LENGTH=584 | 201606	>AT5G43500.1 | actin-related protein 9 | Chr5:17470038-17473429 FORWARD LENGTH=596 | 201606;>AT5G43500.2 | actin-related protein 9 | Chr5:17469991-17473429 FORWARD LENGTH=584 | 201606	9
TRUE	colin-mock / wt-mock	colin-mock	wt-mock	AT1G75750.1;AT1G75750.2	216102	339441	0.651446	0.544288	0.999861	AT1G75750.1;AT1G75750.2	| GAST1 protein homolog 1 | Chr1:28441813-28442284 REVERSE LENGTH=98 | 201606;| GAST1 protein homolog 1 | Chr1:28441813-28442284 REVERSE LENGTH=97 | 201606	>AT1G75750.1 | GAST1 protein homolog 1 | Chr1:28441813-28442284 REVERSE LENGTH=98 | 201606;>AT1G75750.2 | GAST1 protein homolog 1 | Chr1:28441813-28442284 REVERSE LENGTH=97 | 201606	5
TRUE	colin-mock / wt-mock	colin-mock	wt-mock	AT5G16300.1	54643.6	85710.9	0.649427	0.210554	0.999861	AT5G16300.1	| Vps51/Vps67 family (components of vesicular transport) protein | Chr5:5338119-5342186 FORWARD LENGTH=1068 | 201606	>AT5G16300.1 | Vps51/Vps67 family (components of vesicular transport) protein | Chr5:5338119-5342186 FORWARD LENGTH=1068 | 201606	35
TRUE	colin-mock / wt-mock	colin-mock	wt-mock	AT1G74270.1	23082.2	36200.2	0.649221	0.202179	0.999861	AT1G74270.1	| Ribosomal protein L35Ae family protein | Chr1:27928415-27929466 REVERSE LENGTH=112 | 201606	>AT1G74270.1 | Ribosomal protein L35Ae family protein | Chr1:27928415-27929466 REVERSE LENGTH=112 | 201606	2
TRUE	colin-mock / wt-mock	colin-mock	wt-mock	AT5G42300.1	94231.6	147113	0.642639	0.0771994	0.999861	AT5G42300.1	| ubiquitin-like protein 5 | Chr5:16913611-16913832 REVERSE LENGTH=73 | 201606	>AT5G42300.1 | ubiquitin-like protein 5 | Chr5:16913611-16913832 REVERSE LENGTH=73 | 201606	8
TRUE	colin-mock / wt-mock	colin-mock	wt-mock	AT3G60130.1	50819.4	79286.1	0.641687	0.141098	0.999861	AT3G60130.1	| beta glucosidase 16 | Chr3:22210343-22213650 FORWARD LENGTH=514 | 201606	>AT3G60130.1 | beta glucosidase 16 | Chr3:22210343-22213650 FORWARD LENGTH=514 | 201606	9
TRUE	colin-mock / wt-mock	colin-mock	wt-mock	AT1G50110.1;AT1G50110.2	17425.4	27099.4	0.637065	0.992929	0.999861	AT1G50110.1;AT1G50110.2	| D-aminoacid aminotransferase-like PLP-dependent enzymes superfamily protein | Chr1:18558203-18560219 REVERSE LENGTH=356 | 201606;| D-aminoacid aminotransferase-like PLP-dependent enzymes superfamily protein | Chr1:18558203-18559948 REVERSE LENGTH=321 | 201606	>AT1G50110.1 | D-aminoacid aminotransferase-like PLP-dependent enzymes superfamily protein | Chr1:18558203-18560219 REVERSE LENGTH=356 | 201606;>AT1G50110.2 | D-aminoacid aminotransferase-like PLP-dependent enzymes superfamily protein | Chr1:18558203-18559948 REVERSE LENGTH=321 | 201606	2
TRUE	colin-mock / wt-mock	colin-mock	wt-mock	AT3G49910.1	669483	1.03916e+06	0.634294	0.490949	0.999861	AT3G49910.1	| Translation protein SH3-like family protein | Chr3:18504311-18504751 FORWARD LENGTH=146 | 201606	>AT3G49910.1 | Translation protein SH3-like family protein | Chr3:18504311-18504751 FORWARD LENGTH=146 | 201606	11
TRUE	colin-mock / wt-mock	colin-mock	wt-mock	AT3G04920.1;AT3G04920.2	406090	629623	0.632688	0.559268	0.999861	AT3G04920.1;AT3G04920.2	| Ribosomal protein S24e family protein | Chr3:1360989-1362065 FORWARD LENGTH=133 | 201606;| Ribosomal protein S24e family protein | Chr3:1360989-1361719 FORWARD LENGTH=112 | 201606	>AT3G04920.1 | Ribosomal protein S24e family protein | Chr3:1360989-1362065 FORWARD LENGTH=133 | 201606;>AT3G04920.2 | Ribosomal protein S24e family protein | Chr3:1360989-1361719 FORWARD LENGTH=112 | 201606	4
TRUE	colin-mock / wt-mock	colin-mock	wt-mock	AT3G19920.1;AT3G19920.2	84505.9	130685	0.628969	0.753806	0.999861	AT3G19920.1;AT3G19920.2	| BTB/POZ domain protein | Chr3:6929840-6931771 REVERSE LENGTH=416 | 201606;| BTB/POZ domain protein | Chr3:6929840-6931771 REVERSE LENGTH=457 | 201606	>AT3G19920.1 | BTB/POZ domain protein | Chr3:6929840-6931771 REVERSE LENGTH=416 | 201606;>AT3G19920.2 | BTB/POZ domain protein | Chr3:6929840-6931771 REVERSE LENGTH=457 | 201606	2
TRUE	colin-mock / wt-mock	colin-mock	wt-mock	AT5G44530.1;AT5G44530.2;AT5G44530.3	35349.6	54647.2	0.628454	0.0725376	0.999861	AT5G44530.1;AT5G44530.2;AT5G44530.3	| Subtilase family protein | Chr5:17937931-17941193 FORWARD LENGTH=840 | 201606;| Subtilase family protein | Chr5:17937931-17941193 FORWARD LENGTH=865 | 201606;| Subtilase family protein | Chr5:17937931-17940393 FORWARD LENGTH=622 | 201606	>AT5G44530.1 | Subtilase family protein | Chr5:17937931-17941193 FORWARD LENGTH=840 | 201606;>AT5G44530.2 | Subtilase family protein | Chr5:17937931-17941193 FORWARD LENGTH=865 | 201606;>AT5G44530.3 | Subtilase family protein | Chr5:17937931-17940393 FORWARD LENGTH=622 | 201606	1
TRUE	colin-mock / wt-mock	colin-mock	wt-mock	AT1G03430.1;AT1G03430.2	18791.7	29042.1	0.628051	0.797853	0.999861	AT1G03430.1;AT1G03430.2	| histidine-containing phosphotransfer factor 5 | Chr1:848159-849235 FORWARD LENGTH=157 | 201606;| histidine-containing phosphotransfer factor 5 | Chr1:848159-849127 FORWARD LENGTH=157 | 201606	>AT1G03430.1 | histidine-containing phosphotransfer factor 5 | Chr1:848159-849235 FORWARD LENGTH=157 | 201606;>AT1G03430.2 | histidine-containing phosphotransfer factor 5 | Chr1:848159-849127 FORWARD LENGTH=157 | 201606	2
FALSE	colin-mock / wt-mock	colin-mock	wt-mock	AT3G46600.1;AT3G46600.2;AT3G46600.3	10903.5	16850.2	0.627969	NaN	NaN	AT3G46600.1;AT3G46600.2;AT3G46600.3	| GRAS family transcription factor | Chr3:17158048-17159799 FORWARD LENGTH=583 | 201606;| GRAS family transcription factor | Chr3:17158672-17159799 FORWARD LENGTH=375 | 201606;| GRAS family transcription factor | Chr3:17158052-17159799 FORWARD LENGTH=551 | 201606	>AT3G46600.1 | GRAS family transcription factor | Chr3:17158048-17159799 FORWARD LENGTH=583 | 201606;>AT3G46600.2 | GRAS family transcription factor | Chr3:17158672-17159799 FORWARD LENGTH=375 | 201606;>AT3G46600.3 | GRAS family transcription factor | Chr3:17158052-17159799 FORWARD LENGTH=551 | 201606	1
TRUE	colin-mock / wt-mock	colin-mock	wt-mock	AT1G33790.2;AT1G33790.3;AT1G33790.5;AT1G33790.6	10153.7	15682	0.627108	0.42206	0.999861	AT1G33790.2;AT1G33790.3;AT1G33790.5;AT1G33790.6	| jacalin lectin family protein | Chr1:12256990-12260432 FORWARD LENGTH=745 | 201606;| jacalin lectin family protein | Chr1:12256990-12260432 FORWARD LENGTH=445 | 201606;| jacalin lectin family protein | Chr1:12256990-12260432 FORWARD LENGTH=445 | 201606;| jacalin lectin family protein | Chr1:12256990-12260432 FORWARD LENGTH=445 | 201606	>AT1G33790.2 | jacalin lectin family protein | Chr1:12256990-12260432 FORWARD LENGTH=745 | 201606;>AT1G33790.3 | jacalin lectin family protein | Chr1:12256990-12260432 FORWARD LENGTH=445 | 201606;>AT1G33790.5 | jacalin lectin family protein | Chr1:12256990-12260432 FORWARD LENGTH=445 | 201606;>AT1G33790.6 | jacalin lectin family protein | Chr1:12256990-12260432 FORWARD LENGTH=445 | 201606	4
TRUE	colin-mock / wt-mock	colin-mock	wt-mock	AT1G09640.1	1280772	1.97745e+06	0.626631	0.00585686	0.763474	AT1G09640.1	| Translation elongation factor EF1B%2C gamma chain | Chr1:3120162-3122152 FORWARD LENGTH=414 | 201606	>AT1G09640.1 | Translation elongation factor EF1B%2C gamma chain | Chr1:3120162-3122152 FORWARD LENGTH=414 | 201606	20
TRUE	colin-mock / wt-mock	colin-mock	wt-mock	AT1G53830.1	48168.7	74370.3	0.626631	0.226029	0.999861	AT1G53830.1	| pectin methylesterase 2 | Chr1:20098562-20100745 FORWARD LENGTH=587 | 201606	>AT1G53830.1 | pectin methylesterase 2 | Chr1:20098562-20100745 FORWARD LENGTH=587 | 201606	6
TRUE	colin-mock / wt-mock	colin-mock	wt-mock	AT1G70060.1;AT1G70060.2	7658.49	11807	0.624507	0.701251	0.999861	AT1G70060.1;AT1G70060.2	| SIN3-like 4 | Chr1:26383789-26389568 FORWARD LENGTH=1326 | 201606;| SIN3-like 4 | Chr1:26383789-26389568 FORWARD LENGTH=1326 | 201606	>AT1G70060.1 | SIN3-like 4 | Chr1:26383789-26389568 FORWARD LENGTH=1326 | 201606;>AT1G70060.2 | SIN3-like 4 | Chr1:26383789-26389568 FORWARD LENGTH=1326 | 201606	12
TRUE	colin-mock / wt-mock	colin-mock	wt-mock	AT5G03350.1	53483.4	82430.3	0.624083	0.655754	0.999861	AT5G03350.1	| Legume lectin family protein | Chr5:815804-816628 REVERSE LENGTH=274 | 201606	>AT5G03350.1 | Legume lectin family protein | Chr5:815804-816628 REVERSE LENGTH=274 | 201606	8
TRUE	colin-mock / wt-mock	colin-mock	wt-mock	AT5G25150.1	38555.5	59397.3	0.623462	0.228726	0.999861	AT5G25150.1	| TBP-associated factor 5 | Chr5:8677117-8682058 FORWARD LENGTH=669 | 201606	>AT5G25150.1 | TBP-associated factor 5 | Chr5:8677117-8682058 FORWARD LENGTH=669 | 201606	10
FALSE	colin-mock / wt-mock	colin-mock	wt-mock	AT3G48380.1;AT3G48380.2;AT3G48380.3	10030.7	15443.6	0.622582	NaN	NaN	AT3G48380.1;AT3G48380.2;AT3G48380.3	| Peptidase C78%2C ubiquitin fold modifier-specific peptidase 1/ 2 | Chr3:17916468-17920099 FORWARD LENGTH=645 | 201606;| Peptidase C78%2C ubiquitin fold modifier-specific peptidase 1/ 2 | Chr3:17916468-17920099 FORWARD LENGTH=640 | 201606;| Peptidase C78%2C ubiquitin fold modifier-specific peptidase 1/ 2 | Chr3:17916468-17920099 FORWARD LENGTH=653 | 201606	>AT3G48380.1 | Peptidase C78%2C ubiquitin fold modifier-specific peptidase 1/ 2 | Chr3:17916468-17920099 FORWARD LENGTH=645 | 201606;>AT3G48380.2 | Peptidase C78%2C ubiquitin fold modifier-specific peptidase 1/ 2 | Chr3:17916468-17920099 FORWARD LENGTH=640 | 201606;>AT3G48380.3 | Peptidase C78%2C ubiquitin fold modifier-specific peptidase 1/ 2 | Chr3:17916468-17920099 FORWARD LENGTH=653 | 201606	2
TRUE	colin-mock / wt-mock	colin-mock	wt-mock	AT5G58390.1	23440.4	36085.6	0.622429	0.327199	0.999861	AT5G58390.1	| Peroxidase superfamily protein | Chr5:23599755-23601244 REVERSE LENGTH=316 | 201606	>AT5G58390.1 | Peroxidase superfamily protein | Chr5:23599755-23601244 REVERSE LENGTH=316 | 201606	3
TRUE	colin-mock / wt-mock	colin-mock	wt-mock	AT1G41880.1;AT1G41880.2	335869	516633	0.621242	0.619411	0.999861	AT1G41880.1;AT1G41880.2	| Ribosomal protein L35Ae family protein | Chr1:15651585-15652427 REVERSE LENGTH=111 | 201606;| Ribosomal protein L35Ae family protein | Chr1:15651585-15652427 REVERSE LENGTH=111 | 201606	>AT1G41880.1 | Ribosomal protein L35Ae family protein | Chr1:15651585-15652427 REVERSE LENGTH=111 | 201606;>AT1G41880.2 | Ribosomal protein L35Ae family protein | Chr1:15651585-15652427 REVERSE LENGTH=111 | 201606	5
TRUE	colin-mock / wt-mock	colin-mock	wt-mock	AT2G40070.1;AT2G40070.2;AT2G40070.3	7642.16	11746.4	0.62017	0.847346	0.999861	AT2G40070.1;AT2G40070.2;AT2G40070.3	| flocculation FLO11-like protein | Chr2:16728378-16731160 REVERSE LENGTH=607 | 201606;| flocculation FLO11-like protein | Chr2:16728378-16731040 REVERSE LENGTH=567 | 201606;| flocculation FLO11-like protein | Chr2:16728378-16730236 REVERSE LENGTH=490 | 201606	>AT2G40070.1 | flocculation FLO11-like protein | Chr2:16728378-16731160 REVERSE LENGTH=607 | 201606;>AT2G40070.2 | flocculation FLO11-like protein | Chr2:16728378-16731040 REVERSE LENGTH=567 | 201606;>AT2G40070.3 | flocculation FLO11-like protein | Chr2:16728378-16730236 REVERSE LENGTH=490 | 201606	2
TRUE	colin-mock / wt-mock	colin-mock	wt-mock	AT5G51120.1	30121.8	46298.6	0.62016	0.232633	0.999861	AT5G51120.1	| polyadenylate-binding protein 1 | Chr5:20779760-20781241 FORWARD LENGTH=227 | 201606	>AT5G51120.1 | polyadenylate-binding protein 1 | Chr5:20779760-20781241 FORWARD LENGTH=227 | 201606	7
TRUE	colin-mock / wt-mock	colin-mock	wt-mock	ATCG00760.1	601452	923475	0.618624	0.272167	0.999861	ATCG00760.1	| ribosomal protein L36 | ChrC:79489-79602 REVERSE LENGTH=37 | 201606	>ATCG00760.1 | ribosomal protein L36 | ChrC:79489-79602 REVERSE LENGTH=37 | 201606	1
TRUE	colin-mock / wt-mock	colin-mock	wt-mock	AT4G26010.1;AT4G26010.2	33062.8	50657.5	0.615565	0.614084	0.999861	AT4G26010.1;AT4G26010.2	| Peroxidase superfamily protein | Chr4:13200653-13201688 FORWARD LENGTH=310 | 201606;| Peroxidase superfamily protein | Chr4:13200569-13201688 FORWARD LENGTH=338 | 201606	>AT4G26010.1 | Peroxidase superfamily protein | Chr4:13200653-13201688 FORWARD LENGTH=310 | 201606;>AT4G26010.2 | Peroxidase superfamily protein | Chr4:13200569-13201688 FORWARD LENGTH=338 | 201606	17
FALSE	colin-mock / wt-mock	colin-mock	wt-mock	AT5G16930.1	7880.66	12068.1	0.614815	NaN	NaN	AT5G16930.1	| AAA-type ATPase family protein | Chr5:5568578-5571565 FORWARD LENGTH=644 | 201606	>AT5G16930.1 | AAA-type ATPase family protein | Chr5:5568578-5571565 FORWARD LENGTH=644 | 201606	21
TRUE	colin-mock / wt-mock	colin-mock	wt-mock	AT3G07990.1	15630.8	23890	0.612019	0.452656	0.999861	AT3G07990.1	| serine carboxypeptidase-like 27 | Chr3:2552544-2554644 FORWARD LENGTH=459 | 201606	>AT3G07990.1 | serine carboxypeptidase-like 27 | Chr3:2552544-2554644 FORWARD LENGTH=459 | 201606	9
TRUE	colin-mock / wt-mock	colin-mock	wt-mock	AT4G14060.1	35527.9	54275	0.611337	0.397232	0.999861	AT4G14060.1	| Polyketide cyclase/dehydrase and lipid transport superfamily protein | Chr4:8107405-8108158 FORWARD LENGTH=151 | 201606	>AT4G14060.1 | Polyketide cyclase/dehydrase and lipid transport superfamily protein | Chr4:8107405-8108158 FORWARD LENGTH=151 | 201606	6
FALSE	colin-mock / wt-mock	colin-mock	wt-mock	AT1G45688.1	10493.8	15992.5	0.607856	NaN	NaN	AT1G45688.1	| transmembrane protein | Chr1:17191502-17192870 FORWARD LENGTH=342 | 201606	>AT1G45688.1 | transmembrane protein | Chr1:17191502-17192870 FORWARD LENGTH=342 | 201606	2
TRUE	colin-mock / wt-mock	colin-mock	wt-mock	AT5G15770.1	15201.1	23150.7	0.60688	0.968103	0.999861	AT5G15770.1	| glucose-6-phosphate acetyltransferase 1 | Chr5:5144093-5144542 REVERSE LENGTH=149 | 201606	>AT5G15770.1 | glucose-6-phosphate acetyltransferase 1 | Chr5:5144093-5144542 REVERSE LENGTH=149 | 201606	5
TRUE	colin-mock / wt-mock	colin-mock	wt-mock	AT5G65750.1	197116	299772	0.604821	0.424875	0.999861	AT5G65750.1	| 2-oxoglutarate dehydrogenase%2C E1 component | Chr5:26304212-26307947 FORWARD LENGTH=1025 | 201606	>AT5G65750.1 | 2-oxoglutarate dehydrogenase%2C E1 component | Chr5:26304212-26307947 FORWARD LENGTH=1025 | 201606	36
FALSE	colin-mock / wt-mock	colin-mock	wt-mock	AT5G42090.1	37738	57369.8	0.604275	NaN	NaN	AT5G42090.1	| Lung seven transmembrane receptor family protein | Chr5:16826830-16828149 FORWARD LENGTH=439 | 201606	>AT5G42090.1 | Lung seven transmembrane receptor family protein | Chr5:16826830-16828149 FORWARD LENGTH=439 | 201606	5
TRUE	colin-mock / wt-mock	colin-mock	wt-mock	AT3G59630.1;AT3G59630.2;AT3G59630.3	12987.7	19735.1	0.603623	0.787629	0.999861	AT3G59630.1;AT3G59630.2;AT3G59630.3	| diphthamide synthesis DPH2 family protein | Chr3:22025355-22027776 REVERSE LENGTH=491 | 201606;| diphthamide synthesis DPH2 family protein | Chr3:22025355-22027776 REVERSE LENGTH=491 | 201606;| diphthamide synthesis DPH2 family protein | Chr3:22025355-22027480 REVERSE LENGTH=430 | 201606	>AT3G59630.1 | diphthamide synthesis DPH2 family protein | Chr3:22025355-22027776 REVERSE LENGTH=491 | 201606;>AT3G59630.2 | diphthamide synthesis DPH2 family protein | Chr3:22025355-22027776 REVERSE LENGTH=491 | 201606;>AT3G59630.3 | diphthamide synthesis DPH2 family protein | Chr3:22025355-22027480 REVERSE LENGTH=430 | 201606	3
TRUE	colin-mock / wt-mock	colin-mock	wt-mock	AT2G34790.1	1.25608e+06	1906446	0.601953	0.999861	0.999861	AT2G34790.1	| FAD-binding Berberine family protein | Chr2:14673998-14677237 REVERSE LENGTH=532 | 201606	>AT2G34790.1 | FAD-binding Berberine family protein | Chr2:14673998-14677237 REVERSE LENGTH=532 | 201606	18
TRUE	colin-mock / wt-mock	colin-mock	wt-mock	AT4G23885.1	9220.39	13989.4	0.60143	0.0941166	0.999861	AT4G23885.1	| hypothetical protein | Chr4:12419472-12420240 FORWARD LENGTH=77 | 201606	>AT4G23885.1 | hypothetical protein | Chr4:12419472-12420240 FORWARD LENGTH=77 | 201606	1
TRUE	colin-mock / wt-mock	colin-mock	wt-mock	AT5G13360.1;AT5G13360.2;AT5G13360.3	43963.6	66696.3	0.601297	0.974345	0.999861	AT5G13360.1;AT5G13360.2;AT5G13360.3	| Auxin-responsive GH3 family protein | Chr5:4283805-4286120 FORWARD LENGTH=594 | 201606;| Auxin-responsive GH3 family protein | Chr5:4283805-4286120 FORWARD LENGTH=594 | 201606;| Auxin-responsive GH3 family protein | Chr5:4283488-4286120 FORWARD LENGTH=672 | 201606	>AT5G13360.1 | Auxin-responsive GH3 family protein | Chr5:4283805-4286120 FORWARD LENGTH=594 | 201606;>AT5G13360.2 | Auxin-responsive GH3 family protein | Chr5:4283805-4286120 FORWARD LENGTH=594 | 201606;>AT5G13360.3 | Auxin-responsive GH3 family protein | Chr5:4283488-4286120 FORWARD LENGTH=672 | 201606	13
TRUE	colin-mock / wt-mock	colin-mock	wt-mock	AT3G04780.1	106914	162101	0.600443	0.368956	0.999861	AT3G04780.1	| PITH domain protein (DUF1000) | Chr3:1311447-1313013 REVERSE LENGTH=176 | 201606	>AT3G04780.1 | PITH domain protein (DUF1000) | Chr3:1311447-1313013 REVERSE LENGTH=176 | 201606	2
TRUE	colin-mock / wt-mock	colin-mock	wt-mock	AT4G26140.1;AT4G26140.7;AT4G26140.9	117762	178425	0.599439	0.245426	0.999861	AT4G26140.1;AT4G26140.7;AT4G26140.9	| beta-galactosidase 12 | Chr4:13243219-13247823 REVERSE LENGTH=728 | 201606;| beta-galactosidase 12 | Chr4:13243219-13247823 REVERSE LENGTH=753 | 201606;| beta-galactosidase 12 | Chr4:13243406-13247823 REVERSE LENGTH=717 | 201606	>AT4G26140.1 | beta-galactosidase 12 | Chr4:13243219-13247823 REVERSE LENGTH=728 | 201606;>AT4G26140.7 | beta-galactosidase 12 | Chr4:13243219-13247823 REVERSE LENGTH=753 | 201606;>AT4G26140.9 | beta-galactosidase 12 | Chr4:13243406-13247823 REVERSE LENGTH=717 | 201606	9
TRUE	colin-mock / wt-mock	colin-mock	wt-mock	AT3G54210.1	456241	690887	0.598652	0.67847	0.999861	AT3G54210.1	| Ribosomal protein L17 family protein | Chr3:20067672-20068385 REVERSE LENGTH=211 | 201606	>AT3G54210.1 | Ribosomal protein L17 family protein | Chr3:20067672-20068385 REVERSE LENGTH=211 | 201606	5
TRUE	colin-mock / wt-mock	colin-mock	wt-mock	AT4G29410.1;AT4G29410.2	311065	471044	0.598645	0.389373	0.999861	AT4G29410.1;AT4G29410.2	| Ribosomal L28e protein family | Chr4:14468439-14469964 REVERSE LENGTH=143 | 201606;| Ribosomal L28e protein family | Chr4:14468439-14469964 REVERSE LENGTH=143 | 201606	>AT4G29410.1 | Ribosomal L28e protein family | Chr4:14468439-14469964 REVERSE LENGTH=143 | 201606;>AT4G29410.2 | Ribosomal L28e protein family | Chr4:14468439-14469964 REVERSE LENGTH=143 | 201606	8
TRUE	colin-mock / wt-mock	colin-mock	wt-mock	AT4G22360.1	40672.1	61388.9	0.593939	0.881506	0.999861	AT4G22360.1	| SWIB complex BAF60b domain-containing protein | Chr4:11807811-11809660 FORWARD LENGTH=385 | 201606	>AT4G22360.1 | SWIB complex BAF60b domain-containing protein | Chr4:11807811-11809660 FORWARD LENGTH=385 | 201606	9
TRUE	colin-mock / wt-mock	colin-mock	wt-mock	AT2G40510.1	1.41548e+06	2135819	0.593502	0.570578	0.999861	AT2G40510.1	| Ribosomal protein S26e family protein | Chr2:16918506-16919623 FORWARD LENGTH=133 | 201606	>AT2G40510.1 | Ribosomal protein S26e family protein | Chr2:16918506-16919623 FORWARD LENGTH=133 | 201606	6
FALSE	colin-mock / wt-mock	colin-mock	wt-mock	AT4G32040.1;AT4G32040.2	3227.32	4865.57	0.592274	NaN	NaN	AT4G32040.1;AT4G32040.2	| homeobox protein knotted-1-like 5 | Chr4:15494127-15496009 FORWARD LENGTH=383 | 201606;| homeobox protein knotted-1-like 5 | Chr4:15494127-15495912 FORWARD LENGTH=379 | 201606	>AT4G32040.1 | homeobox protein knotted-1-like 5 | Chr4:15494127-15496009 FORWARD LENGTH=383 | 201606;>AT4G32040.2 | homeobox protein knotted-1-like 5 | Chr4:15494127-15495912 FORWARD LENGTH=379 | 201606	5
TRUE	colin-mock / wt-mock	colin-mock	wt-mock	AT3G15190.1	277229	417313	0.59005	0.634205	0.999861	AT3G15190.1	| chloroplast 30S ribosomal protein S20 | Chr3:5116216-5117412 FORWARD LENGTH=202 | 201606	>AT3G15190.1 | chloroplast 30S ribosomal protein S20 | Chr3:5116216-5117412 FORWARD LENGTH=202 | 201606	9
TRUE	colin-mock / wt-mock	colin-mock	wt-mock	AT4G32050.1	26702	40163.1	0.588926	0.478825	0.999861	AT4G32050.1	| neurochondrin family protein | Chr4:15496620-15500717 FORWARD LENGTH=618 | 201606	>AT4G32050.1 | neurochondrin family protein | Chr4:15496620-15500717 FORWARD LENGTH=618 | 201606	15
TRUE	colin-mock / wt-mock	colin-mock	wt-mock	AT4G26160.1	45196.7	67945.4	0.588156	0.35486	0.999861	AT4G26160.1	| atypical CYS HIS rich thioredoxin 1 | Chr4:13255296-13256632 FORWARD LENGTH=221 | 201606	>AT4G26160.1 | atypical CYS HIS rich thioredoxin 1 | Chr4:13255296-13256632 FORWARD LENGTH=221 | 201606	2
TRUE	colin-mock / wt-mock	colin-mock	wt-mock	AT3G05180.1	98010.9	147301	0.587757	0.73305	0.999861	AT3G05180.1	| GDSL-like Lipase/Acylhydrolase superfamily protein | Chr3:1468599-1470529 REVERSE LENGTH=379 | 201606	>AT3G05180.1 | GDSL-like Lipase/Acylhydrolase superfamily protein | Chr3:1468599-1470529 REVERSE LENGTH=379 | 201606	8
FALSE	colin-mock / wt-mock	colin-mock	wt-mock	AT1G12550.1	13880.2	20842.2	0.586476	NaN	NaN	AT1G12550.1	| D-isomer specific 2-hydroxyacid dehydrogenase family protein | Chr1:4274649-4275831 FORWARD LENGTH=323 | 201606	>AT1G12550.1 | D-isomer specific 2-hydroxyacid dehydrogenase family protein | Chr1:4274649-4275831 FORWARD LENGTH=323 | 201606	1
TRUE	colin-mock / wt-mock	colin-mock	wt-mock	AT4G24550.2	481580	722863	0.585948	0.777156	0.999861	AT4G24550.2	| Clathrin adaptor complexes medium subunit family protein | Chr4:12675873-12678903 FORWARD LENGTH=451 | 201606	>AT4G24550.2 | Clathrin adaptor complexes medium subunit family protein | Chr4:12675873-12678903 FORWARD LENGTH=451 | 201606	17
TRUE	colin-mock / wt-mock	colin-mock	wt-mock	AT1G16730.1	19016.2	28517.9	0.584642	0.188653	0.999861	AT1G16730.1	| hypothetical protein | Chr1:5726617-5727312 REVERSE LENGTH=202 | 201606	>AT1G16730.1 | hypothetical protein | Chr1:5726617-5727312 REVERSE LENGTH=202 | 201606	16
TRUE	colin-mock / wt-mock	colin-mock	wt-mock	AT2G17230.1	28127.6	42175.6	0.584424	0.673966	0.999861	AT2G17230.1	| EXORDIUM like 5 | Chr2:7494892-7495983 REVERSE LENGTH=363 | 201606	>AT2G17230.1 | EXORDIUM like 5 | Chr2:7494892-7495983 REVERSE LENGTH=363 | 201606	8
TRUE	colin-mock / wt-mock	colin-mock	wt-mock	AT1G04270.1;AT1G04270.2	771846	1.15681e+06	0.583765	0.618129	0.999861	AT1G04270.1;AT1G04270.2	| cytosolic ribosomal protein S15 | Chr1:1141852-1142960 REVERSE LENGTH=152 | 201606;| cytosolic ribosomal protein S15 | Chr1:1141852-1142960 REVERSE LENGTH=151 | 201606	>AT1G04270.1 | cytosolic ribosomal protein S15 | Chr1:1141852-1142960 REVERSE LENGTH=152 | 201606;>AT1G04270.2 | cytosolic ribosomal protein S15 | Chr1:1141852-1142960 REVERSE LENGTH=151 | 201606	4
TRUE	colin-mock / wt-mock	colin-mock	wt-mock	AT5G57950.1;AT5G57950.2	81120.2	121570	0.583656	0.080672	0.999861	AT5G57950.1;AT5G57950.2	| 26S proteasome regulatory subunit | Chr5:23460765-23462128 FORWARD LENGTH=227 | 201606;| 26S proteasome regulatory subunit | Chr5:23460678-23462128 FORWARD LENGTH=256 | 201606	>AT5G57950.1 | 26S proteasome regulatory subunit | Chr5:23460765-23462128 FORWARD LENGTH=227 | 201606;>AT5G57950.2 | 26S proteasome regulatory subunit | Chr5:23460678-23462128 FORWARD LENGTH=256 | 201606	3
TRUE	colin-mock / wt-mock	colin-mock	wt-mock	AT5G57440.1	148218	222084	0.583389	0.284754	0.999861	AT5G57440.1	| Haloacid dehalogenase-like hydrolase (HAD) superfamily protein | Chr5:23271518-23272900 REVERSE LENGTH=240 | 201606	>AT5G57440.1 | Haloacid dehalogenase-like hydrolase (HAD) superfamily protein | Chr5:23271518-23272900 REVERSE LENGTH=240 | 201606	6
TRUE	colin-mock / wt-mock	colin-mock	wt-mock	AT4G30720.1	64468.2	96560.2	0.582843	0.430374	0.999861	AT4G30720.1	| FAD/NAD(P)-binding oxidoreductase family protein | Chr4:14972212-14975461 REVERSE LENGTH=707 | 201606	>AT4G30720.1 | FAD/NAD(P)-binding oxidoreductase family protein | Chr4:14972212-14975461 REVERSE LENGTH=707 | 201606	23
TRUE	colin-mock / wt-mock	colin-mock	wt-mock	AT4G12510.1;AT4G12520.1	21490.2	32152.9	0.581268	0.974444	0.999861	AT4G12510.1;AT4G12520.1	| Bifunctional inhibitor/lipid-transfer protein/seed storage 2S albumin superfamily protein | Chr4:7417414-7417803 REVERSE LENGTH=129 | 201606;| Bifunctional inhibitor/lipid-transfer protein/seed storage 2S albumin superfamily protein | Chr4:7421279-7421668 REVERSE LENGTH=129 | 201606	>AT4G12510.1 | Bifunctional inhibitor/lipid-transfer protein/seed storage 2S albumin superfamily protein | Chr4:7417414-7417803 REVERSE LENGTH=129 | 201606;>AT4G12520.1 | Bifunctional inhibitor/lipid-transfer protein/seed storage 2S albumin superfamily protein | Chr4:7421279-7421668 REVERSE LENGTH=129 | 201606	6
TRUE	colin-mock / wt-mock	colin-mock	wt-mock	AT5G47770.1	335921	502467	0.580908	0.433367	0.999861	AT5G47770.1	| farnesyl diphosphate synthase 1 | Chr5:19345297-19347415 FORWARD LENGTH=384 | 201606	>AT5G47770.1 | farnesyl diphosphate synthase 1 | Chr5:19345297-19347415 FORWARD LENGTH=384 | 201606	7
TRUE	colin-mock / wt-mock	colin-mock	wt-mock	AT5G17270.1	25652.3	38333.8	0.579529	0.605405	0.999861	AT5G17270.1	| Protein prenylyltransferase superfamily protein | Chr5:5679995-5685597 FORWARD LENGTH=899 | 201606	>AT5G17270.1 | Protein prenylyltransferase superfamily protein | Chr5:5679995-5685597 FORWARD LENGTH=899 | 201606	9
FALSE	colin-mock / wt-mock	colin-mock	wt-mock	AT2G45630.2	22084.9	32988.4	0.578898	NaN	NaN	AT2G45630.2	| D-isomer specific 2-hydroxyacid dehydrogenase family protein | Chr2:18796000-18797089 FORWARD LENGTH=338 | 201606	>AT2G45630.2 | D-isomer specific 2-hydroxyacid dehydrogenase family protein | Chr2:18796000-18797089 FORWARD LENGTH=338 | 201606	6
TRUE	colin-mock / wt-mock	colin-mock	wt-mock	AT3G46510.1	53083.2	79115.3	0.575701	0.628849	0.999861	AT3G46510.1	| plant U-box 13 | Chr3:17124106-17126539 REVERSE LENGTH=660 | 201606	>AT3G46510.1 | plant U-box 13 | Chr3:17124106-17126539 REVERSE LENGTH=660 | 201606	10
TRUE	colin-mock / wt-mock	colin-mock	wt-mock	AT3G56340.1	391739	583686	0.575301	0.424714	0.999861	AT3G56340.1	| Ribosomal protein S26e family protein | Chr3:20892309-20893343 REVERSE LENGTH=130 | 201606	>AT3G56340.1 | Ribosomal protein S26e family protein | Chr3:20892309-20893343 REVERSE LENGTH=130 | 201606	7
TRUE	colin-mock / wt-mock	colin-mock	wt-mock	AT4G12900.1	7583.51	11295.7	0.574833	0.0884802	0.999861	AT4G12900.1	| Gamma interferon responsive lysosomal thiol (GILT) reductase family protein | Chr4:7548820-7549946 FORWARD LENGTH=231 | 201606	>AT4G12900.1 | Gamma interferon responsive lysosomal thiol (GILT) reductase family protein | Chr4:7548820-7549946 FORWARD LENGTH=231 | 201606	3
TRUE	colin-mock / wt-mock	colin-mock	wt-mock	AT2G38010.1;AT2G38010.2;AT2G38010.3	65778.7	97976.1	0.57481	0.549172	0.999861	AT2G38010.1;AT2G38010.2;AT2G38010.3	| Neutral/alkaline non-lysosomal ceramidase | Chr2:15906862-15909867 FORWARD LENGTH=757 | 201606;| Neutral/alkaline non-lysosomal ceramidase | Chr2:15906862-15909867 FORWARD LENGTH=792 | 201606;| Neutral/alkaline non-lysosomal ceramidase | Chr2:15906862-15909867 FORWARD LENGTH=757 | 201606	>AT2G38010.1 | Neutral/alkaline non-lysosomal ceramidase | Chr2:15906862-15909867 FORWARD LENGTH=757 | 201606;>AT2G38010.2 | Neutral/alkaline non-lysosomal ceramidase | Chr2:15906862-15909867 FORWARD LENGTH=792 | 201606;>AT2G38010.3 | Neutral/alkaline non-lysosomal ceramidase | Chr2:15906862-15909867 FORWARD LENGTH=757 | 201606	19
TRUE	colin-mock / wt-mock	colin-mock	wt-mock	AT3G07050.1	19005.2	28289.9	0.573891	0.107462	0.999861	AT3G07050.1	| GTP-binding family protein | Chr3:2229602-2232279 REVERSE LENGTH=582 | 201606	>AT3G07050.1 | GTP-binding family protein | Chr3:2229602-2232279 REVERSE LENGTH=582 | 201606	33
FALSE	colin-mock / wt-mock	colin-mock	wt-mock	AT5G20350.1	14635.2	21763.3	0.572456	NaN	NaN	AT5G20350.1	| Ankyrin repeat family protein with DHHC zinc finger domain-containing protein | Chr5:6876772-6881102 FORWARD LENGTH=620 | 201606	>AT5G20350.1 | Ankyrin repeat family protein with DHHC zinc finger domain-containing protein | Chr5:6876772-6881102 FORWARD LENGTH=620 | 201606	12
TRUE	colin-mock / wt-mock	colin-mock	wt-mock	AT3G16780.1	367166	545094	0.570073	0.31797	0.999861	AT3G16780.1	| Ribosomal protein L19e family protein | Chr3:5708982-5710249 FORWARD LENGTH=209 | 201606	>AT3G16780.1 | Ribosomal protein L19e family protein | Chr3:5708982-5710249 FORWARD LENGTH=209 | 201606	5
TRUE	colin-mock / wt-mock	colin-mock	wt-mock	AT1G78340.1	135928	201752	0.569742	0.59259	0.999861	AT1G78340.1	| glutathione S-transferase TAU 22 | Chr1:29473046-29473797 REVERSE LENGTH=218 | 201606	>AT1G78340.1 | glutathione S-transferase TAU 22 | Chr1:29473046-29473797 REVERSE LENGTH=218 | 201606	9
TRUE	colin-mock / wt-mock	colin-mock	wt-mock	AT5G64130.1;AT5G64130.3	269617	400118	0.569517	0.713986	0.999861	AT5G64130.1;AT5G64130.3	| cAMP-regulated phosphoprotein 19-related protein | Chr5:25664547-25665339 REVERSE LENGTH=115 | 201606;| cAMP-regulated phosphoprotein 19-related protein | Chr5:25664547-25665339 REVERSE LENGTH=140 | 201606	>AT5G64130.1 | cAMP-regulated phosphoprotein 19-related protein | Chr5:25664547-25665339 REVERSE LENGTH=115 | 201606;>AT5G64130.3 | cAMP-regulated phosphoprotein 19-related protein | Chr5:25664547-25665339 REVERSE LENGTH=140 | 201606	4
TRUE	colin-mock / wt-mock	colin-mock	wt-mock	AT2G03980.1;AT2G03980.2;AT2G03980.3;AT2G03980.4	125304	185948	0.569469	0.0456441	0.999861	AT2G03980.1;AT2G03980.2;AT2G03980.3;AT2G03980.4	| GDSL-like Lipase/Acylhydrolase superfamily protein | Chr2:1260907-1262408 FORWARD LENGTH=367 | 201606;| GDSL-like Lipase/Acylhydrolase superfamily protein | Chr2:1260907-1262408 FORWARD LENGTH=367 | 201606;| GDSL-like Lipase/Acylhydrolase superfamily protein | Chr2:1260907-1262408 FORWARD LENGTH=367 | 201606;| GDSL-like Lipase/Acylhydrolase superfamily protein | Chr2:1260907-1262408 FORWARD LEN…	>AT2G03980.1 | GDSL-like Lipase/Acylhydrolase superfamily protein | Chr2:1260907-1262408 FORWARD LENGTH=367 | 201606;>AT2G03980.2 | GDSL-like Lipase/Acylhydrolase superfamily protein | Chr2:1260907-1262408 FORWARD LENGTH=367 | 201606;>AT2G03980.3 | GDSL-like Lipase/Acylhydrolase superfamily protein | Chr2:1260907-1262408 FORWARD LENGTH=367 | 201606;>AT2G03980.4 | GDSL-like Lipase/Acylhydrolase su…	4
TRUE	colin-mock / wt-mock	colin-mock	wt-mock	AT1G27595.1	19212.9	28510.8	0.569429	0.00153167	0.586108	AT1G27595.1	| symplekin | Chr1:9592293-9602917 FORWARD LENGTH=1325 | 201606	>AT1G27595.1 | symplekin | Chr1:9592293-9602917 FORWARD LENGTH=1325 | 201606	18
TRUE	colin-mock / wt-mock	colin-mock	wt-mock	AT5G16040.1	48221	71543.2	0.569154	0.818664	0.999861	AT5G16040.1	| Regulator of chromosome condensation (RCC1) family protein | Chr5:5240860-5243308 REVERSE LENGTH=396 | 201606	>AT5G16040.1 | Regulator of chromosome condensation (RCC1) family protein | Chr5:5240860-5243308 REVERSE LENGTH=396 | 201606	12
TRUE	colin-mock / wt-mock	colin-mock	wt-mock	AT5G18860.1;AT5G18860.2	17514.2	25942.2	0.566774	0.701116	0.999861	AT5G18860.1;AT5G18860.2	| inosine-uridine preferring nucleoside hydrolase family protein | Chr5:6291023-6295581 FORWARD LENGTH=890 | 201606;| inosine-uridine preferring nucleoside hydrolase family protein | Chr5:6291023-6295581 FORWARD LENGTH=890 | 201606	>AT5G18860.1 | inosine-uridine preferring nucleoside hydrolase family protein | Chr5:6291023-6295581 FORWARD LENGTH=890 | 201606;>AT5G18860.2 | inosine-uridine preferring nucleoside hydrolase family protein | Chr5:6291023-6295581 FORWARD LENGTH=890 | 201606	15
TRUE	colin-mock / wt-mock	colin-mock	wt-mock	AT1G29050.1	15132.9	22400.1	0.565821	0.906761	0.999861	AT1G29050.1	| TRICHOME BIREFRINGENCE-LIKE 38 | Chr1:10136376-10139082 REVERSE LENGTH=380 | 201606	>AT1G29050.1 | TRICHOME BIREFRINGENCE-LIKE 38 | Chr1:10136376-10139082 REVERSE LENGTH=380 | 201606	8
TRUE	colin-mock / wt-mock	colin-mock	wt-mock	AT1G66180.1	60372	89288.1	0.564587	0.275192	0.999861	AT1G66180.1	| Eukaryotic aspartyl protease family protein | Chr1:24647221-24648513 FORWARD LENGTH=430 | 201606	>AT1G66180.1 | Eukaryotic aspartyl protease family protein | Chr1:24647221-24648513 FORWARD LENGTH=430 | 201606	6
TRUE	colin-mock / wt-mock	colin-mock	wt-mock	AT5G64120.1	518971	767141	0.563838	0.372936	0.999861	AT5G64120.1	| Peroxidase superfamily protein | Chr5:25659551-25660946 REVERSE LENGTH=328 | 201606	>AT5G64120.1 | Peroxidase superfamily protein | Chr5:25659551-25660946 REVERSE LENGTH=328 | 201606	8
TRUE	colin-mock / wt-mock	colin-mock	wt-mock	AT4G15490.1	53238.3	78691	0.563734	0.426782	0.999861	AT4G15490.1	| UDP-Glycosyltransferase superfamily protein | Chr4:8852864-8854303 REVERSE LENGTH=479 | 201606	>AT4G15490.1 | UDP-Glycosyltransferase superfamily protein | Chr4:8852864-8854303 REVERSE LENGTH=479 | 201606	10
TRUE	colin-mock / wt-mock	colin-mock	wt-mock	AT5G47980.1	25838.3	38180.4	0.563321	0.714461	0.999861	AT5G47980.1	| HXXXD-type acyl-transferase family protein | Chr5:19428970-19430301 FORWARD LENGTH=443 | 201606	>AT5G47980.1 | HXXXD-type acyl-transferase family protein | Chr5:19428970-19430301 FORWARD LENGTH=443 | 201606	16
TRUE	colin-mock / wt-mock	colin-mock	wt-mock	AT2G34160.1	74889.8	110600	0.562514	0.25464	0.999861	AT2G34160.1	| Alba DNA/RNA-binding protein | Chr2:14426283-14427220 FORWARD LENGTH=130 | 201606	>AT2G34160.1 | Alba DNA/RNA-binding protein | Chr2:14426283-14427220 FORWARD LENGTH=130 | 201606	4
TRUE	colin-mock / wt-mock	colin-mock	wt-mock	AT1G65450.1	35697.5	52696.3	0.561881	0.813105	0.999861	AT1G65450.1	| HXXXD-type acyl-transferase family protein | Chr1:24315875-24318895 FORWARD LENGTH=450 | 201606	>AT1G65450.1 | HXXXD-type acyl-transferase family protein | Chr1:24315875-24318895 FORWARD LENGTH=450 | 201606	14
TRUE	colin-mock / wt-mock	colin-mock	wt-mock	AT1G18980.1	159997	236111	0.561417	0.307678	0.999861	AT1G18980.1	| RmlC-like cupins superfamily protein | Chr1:6557364-6558026 REVERSE LENGTH=220 | 201606	>AT1G18980.1 | RmlC-like cupins superfamily protein | Chr1:6557364-6558026 REVERSE LENGTH=220 | 201606	6
FALSE	colin-mock / wt-mock	colin-mock	wt-mock	AT2G39960.1	6464.33	9528.27	0.559713	NaN	NaN	AT2G39960.1	| Microsomal signal peptidase 25 kDa subunit (SPC25) | Chr2:16681666-16683491 REVERSE LENGTH=192 | 201606	>AT2G39960.1 | Microsomal signal peptidase 25 kDa subunit (SPC25) | Chr2:16681666-16683491 REVERSE LENGTH=192 | 201606	2
TRUE	colin-mock / wt-mock	colin-mock	wt-mock	ATCG00330.1	1.57548e+06	2321428	0.559223	0.11987	0.999861	ATCG00330.1	| chloroplast ribosomal protein S14 | ChrC:36938-37240 REVERSE LENGTH=100 | 201606	>ATCG00330.1 | chloroplast ribosomal protein S14 | ChrC:36938-37240 REVERSE LENGTH=100 | 201606	4
TRUE	colin-mock / wt-mock	colin-mock	wt-mock	AT1G75510.1	105649	155642	0.55895	0.87736	0.999861	AT1G75510.1	| Transcription initiation factor IIF%2C beta subunit | Chr1:28347254-28348629 REVERSE LENGTH=261 | 201606	>AT1G75510.1 | Transcription initiation factor IIF%2C beta subunit | Chr1:28347254-28348629 REVERSE LENGTH=261 | 201606	10
TRUE	colin-mock / wt-mock	colin-mock	wt-mock	AT2G36800.1	28710.9	42284.9	0.558545	0.465232	0.999861	AT2G36800.1	| don-glucosyltransferase 1 | Chr2:15423493-15424980 REVERSE LENGTH=495 | 201606	>AT2G36800.1 | don-glucosyltransferase 1 | Chr2:15423493-15424980 REVERSE LENGTH=495 | 201606	7
TRUE	colin-mock / wt-mock	colin-mock	wt-mock	AT3G59370.1	30603.4	45066.1	0.558351	0.244765	0.999861	AT3G59370.1	| Vacuolar calcium-binding protein-like protein | Chr3:21942060-21942532 REVERSE LENGTH=95 | 201606	>AT3G59370.1 | Vacuolar calcium-binding protein-like protein | Chr3:21942060-21942532 REVERSE LENGTH=95 | 201606	3
TRUE	colin-mock / wt-mock	colin-mock	wt-mock	AT1G24190.1;AT1G24190.2;AT1G24190.3	13229.3	19475.6	0.557931	0.36722	0.999861	AT1G24190.1;AT1G24190.2;AT1G24190.3	| SIN3-like 3 | Chr1:8563858-8569927 REVERSE LENGTH=1330 | 201606;| SIN3-like 3 | Chr1:8563858-8569927 REVERSE LENGTH=1326 | 201606;| SIN3-like 3 | Chr1:8563706-8569927 REVERSE LENGTH=1338 | 201606	>AT1G24190.1 | SIN3-like 3 | Chr1:8563858-8569927 REVERSE LENGTH=1330 | 201606;>AT1G24190.2 | SIN3-like 3 | Chr1:8563858-8569927 REVERSE LENGTH=1326 | 201606;>AT1G24190.3 | SIN3-like 3 | Chr1:8563706-8569927 REVERSE LENGTH=1338 | 201606	32
TRUE	colin-mock / wt-mock	colin-mock	wt-mock	AT5G11530.1;AT5G11530.2;AT5G11530.3	21879.3	32198.2	0.557412	0.784826	0.999861	AT5G11530.1;AT5G11530.2;AT5G11530.3	| embryonic flower 1 (EMF1) | Chr5:3697140-3700930 FORWARD LENGTH=1096 | 201606;| embryonic flower 1 (EMF1) | Chr5:3697140-3700930 FORWARD LENGTH=1096 | 201606;| embryonic flower 1 (EMF1) | Chr5:3697140-3700930 FORWARD LENGTH=1096 | 201606	>AT5G11530.1 | embryonic flower 1 (EMF1) | Chr5:3697140-3700930 FORWARD LENGTH=1096 | 201606;>AT5G11530.2 | embryonic flower 1 (EMF1) | Chr5:3697140-3700930 FORWARD LENGTH=1096 | 201606;>AT5G11530.3 | embryonic flower 1 (EMF1) | Chr5:3697140-3700930 FORWARD LENGTH=1096 | 201606	8
TRUE	colin-mock / wt-mock	colin-mock	wt-mock	AT2G38710.1;AT2G38710.2;AT2G38710.3;AT2G38710.4	27827.8	40931.2	0.556674	0.175308	0.999861	AT2G38710.1;AT2G38710.2;AT2G38710.3;AT2G38710.4	| AMMECR1 family | Chr2:16184517-16186764 REVERSE LENGTH=214 | 201606;| AMMECR1 family | Chr2:16184517-16186764 REVERSE LENGTH=214 | 201606;| AMMECR1 family | Chr2:16184517-16186764 REVERSE LENGTH=214 | 201606;| AMMECR1 family | Chr2:16184517-16186764 REVERSE LENGTH=214 | 201606	>AT2G38710.1 | AMMECR1 family | Chr2:16184517-16186764 REVERSE LENGTH=214 | 201606;>AT2G38710.2 | AMMECR1 family | Chr2:16184517-16186764 REVERSE LENGTH=214 | 201606;>AT2G38710.3 | AMMECR1 family | Chr2:16184517-16186764 REVERSE LENGTH=214 | 201606;>AT2G38710.4 | AMMECR1 family | Chr2:16184517-16186764 REVERSE LENGTH=214 | 201606	11
TRUE	colin-mock / wt-mock	colin-mock	wt-mock	AT5G41330.1;AT5G41330.2	13594.3	19982.7	0.555744	0.373256	0.999861	AT5G41330.1;AT5G41330.2	| BTB/POZ domain with WD40/YVTN repeat-like protein | Chr5:16536452-16537828 REVERSE LENGTH=458 | 201606;| BTB/POZ domain with WD40/YVTN repeat-like protein | Chr5:16536452-16537828 REVERSE LENGTH=458 | 201606	>AT5G41330.1 | BTB/POZ domain with WD40/YVTN repeat-like protein | Chr5:16536452-16537828 REVERSE LENGTH=458 | 201606;>AT5G41330.2 | BTB/POZ domain with WD40/YVTN repeat-like protein | Chr5:16536452-16537828 REVERSE LENGTH=458 | 201606	9
TRUE	colin-mock / wt-mock	colin-mock	wt-mock	AT3G01790.1;AT3G01790.2;AT3G01790.3	16604.5	24397.2	0.555144	0.00377257	0.690498	AT3G01790.1;AT3G01790.2;AT3G01790.3	| Ribosomal protein L13 family protein | Chr3:283880-285583 REVERSE LENGTH=205 | 201606;| Ribosomal protein L13 family protein | Chr3:283880-285583 REVERSE LENGTH=205 | 201606;| Ribosomal protein L13 family protein | Chr3:284364-285583 REVERSE LENGTH=161 | 201606	>AT3G01790.1 | Ribosomal protein L13 family protein | Chr3:283880-285583 REVERSE LENGTH=205 | 201606;>AT3G01790.2 | Ribosomal protein L13 family protein | Chr3:283880-285583 REVERSE LENGTH=205 | 201606;>AT3G01790.3 | Ribosomal protein L13 family protein | Chr3:284364-285583 REVERSE LENGTH=161 | 201606	1
TRUE	colin-mock / wt-mock	colin-mock	wt-mock	AT3G15356.1	468887	688380	0.553965	0.267195	0.999861	AT3G15356.1	| Legume lectin family protein | Chr3:5174603-5175418 REVERSE LENGTH=271 | 201606	>AT3G15356.1 | Legume lectin family protein | Chr3:5174603-5175418 REVERSE LENGTH=271 | 201606	8
TRUE	colin-mock / wt-mock	colin-mock	wt-mock	AT4G08520.1	471775	692509	0.553732	0.0352468	0.999861	AT4G08520.1	| SNARE-like superfamily protein | Chr4:5417887-5420295 FORWARD LENGTH=181 | 201606	>AT4G08520.1 | SNARE-like superfamily protein | Chr4:5417887-5420295 FORWARD LENGTH=181 | 201606	5
TRUE	colin-mock / wt-mock	colin-mock	wt-mock	AT1G02780.1	972266	1.4271e+06	0.55366	0.303192	0.999861	AT1G02780.1	| Ribosomal protein L19e family protein | Chr1:608120-609391 REVERSE LENGTH=214 | 201606	>AT1G02780.1 | Ribosomal protein L19e family protein | Chr1:608120-609391 REVERSE LENGTH=214 | 201606	7
TRUE	colin-mock / wt-mock	colin-mock	wt-mock	AT4G34215.1;AT4G34215.2	126268	185285	0.553257	0.0791129	0.999861	AT4G34215.1;AT4G34215.2	| carbohydrate esterase%2C putative (DUF303) | Chr4:16380203-16381192 REVERSE LENGTH=260 | 201606;| carbohydrate esterase%2C putative (DUF303) | Chr4:16380203-16381192 REVERSE LENGTH=260 | 201606	>AT4G34215.1 | carbohydrate esterase%2C putative (DUF303) | Chr4:16380203-16381192 REVERSE LENGTH=260 | 201606;>AT4G34215.2 | carbohydrate esterase%2C putative (DUF303) | Chr4:16380203-16381192 REVERSE LENGTH=260 | 201606	8
TRUE	colin-mock / wt-mock	colin-mock	wt-mock	AT1G08410.1	9578.61	14052.9	0.552979	0.915958	0.999861	AT1G08410.1	| P-loop containing nucleoside triphosphate hydrolases superfamily protein | Chr1:2646307-2649106 FORWARD LENGTH=589 | 201606	>AT1G08410.1 | P-loop containing nucleoside triphosphate hydrolases superfamily protein | Chr1:2646307-2649106 FORWARD LENGTH=589 | 201606	12
TRUE	colin-mock / wt-mock	colin-mock	wt-mock	AT2G40610.1	71121.2	104331	0.552811	0.875984	0.999861	AT2G40610.1	| expansin A8 | Chr2:16949121-16950472 REVERSE LENGTH=253 | 201606	>AT2G40610.1 | expansin A8 | Chr2:16949121-16950472 REVERSE LENGTH=253 | 201606	1
TRUE	colin-mock / wt-mock	colin-mock	wt-mock	AT3G29090.1	49737.4	72851.5	0.550628	0.521843	0.999861	AT3G29090.1	| pectin methylesterase 31 | Chr3:11073804-11075335 FORWARD LENGTH=317 | 201606	>AT3G29090.1 | pectin methylesterase 31 | Chr3:11073804-11075335 FORWARD LENGTH=317 | 201606	6
TRUE	colin-mock / wt-mock	colin-mock	wt-mock	AT4G32605.1	36378	53263.2	0.550075	0.648133	0.999861	AT4G32605.1	| Mitochondrial glycoprotein family protein | Chr4:15726429-15727864 REVERSE LENGTH=227 | 201606	>AT4G32605.1 | Mitochondrial glycoprotein family protein | Chr4:15726429-15727864 REVERSE LENGTH=227 | 201606	10
TRUE	colin-mock / wt-mock	colin-mock	wt-mock	AT2G45730.1	47922.2	70155.4	0.549859	0.538422	0.999861	AT2G45730.1	| eukaryotic initiation factor 3 gamma subunit family protein | Chr2:18836519-18839123 REVERSE LENGTH=446 | 201606	>AT2G45730.1 | eukaryotic initiation factor 3 gamma subunit family protein | Chr2:18836519-18839123 REVERSE LENGTH=446 | 201606	8
TRUE	colin-mock / wt-mock	colin-mock	wt-mock	AT4G34480.1	35748.3	52305.6	0.549089	0.468274	0.999861	AT4G34480.1	| O-Glycosyl hydrolases family 17 protein | Chr4:16481147-16483988 REVERSE LENGTH=504 | 201606	>AT4G34480.1 | O-Glycosyl hydrolases family 17 protein | Chr4:16481147-16483988 REVERSE LENGTH=504 | 201606	8
FALSE	colin-mock / wt-mock	colin-mock	wt-mock	AT4G22810.1	20037.4	29243	0.545396	NaN	NaN	AT4G22810.1	| Putative AT-hook DNA-binding family protein | Chr4:11984432-11985406 FORWARD LENGTH=324 | 201606	>AT4G22810.1 | Putative AT-hook DNA-binding family protein | Chr4:11984432-11985406 FORWARD LENGTH=324 | 201606	1
FALSE	colin-mock / wt-mock	colin-mock	wt-mock	AT5G64760.1;AT5G64760.2	9855.86	14380.8	0.545086	NaN	NaN	AT5G64760.1;AT5G64760.2	| regulatory particle non-ATPase subunit 5B | Chr5:25894027-25896445 REVERSE LENGTH=442 | 201606;| regulatory particle non-ATPase subunit 5B | Chr5:25894027-25896445 REVERSE LENGTH=442 | 201606	>AT5G64760.1 | regulatory particle non-ATPase subunit 5B | Chr5:25894027-25896445 REVERSE LENGTH=442 | 201606;>AT5G64760.2 | regulatory particle non-ATPase subunit 5B | Chr5:25894027-25896445 REVERSE LENGTH=442 | 201606	7
TRUE	colin-mock / wt-mock	colin-mock	wt-mock	AT3G43800.1	153368	223459	0.543013	0.667279	0.999861	AT3G43800.1	| glutathione S-transferase tau 27 | Chr3:15660929-15661784 FORWARD LENGTH=227 | 201606	>AT3G43800.1 | glutathione S-transferase tau 27 | Chr3:15660929-15661784 FORWARD LENGTH=227 | 201606	13
TRUE	colin-mock / wt-mock	colin-mock	wt-mock	AT1G16610.1;AT1G16610.2;AT1G16610.3;AT1G16610.4;AT1G16610.5;AT1G16610.6;AT1G16610.7	25880.6	37687.3	0.542211	0.288989	0.999861	AT1G16610.1;AT1G16610.2;AT1G16610.3;AT1G16610.4;AT1G16610.5;AT1G16610.6;AT1G16610.7	| arginine/serine-rich 45 | Chr1:5675925-5678686 REVERSE LENGTH=414 | 201606;| arginine/serine-rich 45 | Chr1:5675925-5678686 REVERSE LENGTH=407 | 201606;| arginine/serine-rich 45 | Chr1:5675925-5678686 REVERSE LENGTH=425 | 201606;| arginine/serine-rich 45 | Chr1:5676278-5678686 REVERSE LENGTH=381 | 201606;| arginine/serine-rich 45 | Chr1:5676177-5678686 REVERSE LENGTH=383 | 201606;| arginine/ser…	>AT1G16610.1 | arginine/serine-rich 45 | Chr1:5675925-5678686 REVERSE LENGTH=414 | 201606;>AT1G16610.2 | arginine/serine-rich 45 | Chr1:5675925-5678686 REVERSE LENGTH=407 | 201606;>AT1G16610.3 | arginine/serine-rich 45 | Chr1:5675925-5678686 REVERSE LENGTH=425 | 201606;>AT1G16610.4 | arginine/serine-rich 45 | Chr1:5676278-5678686 REVERSE LENGTH=381 | 201606;>AT1G16610.5 | arginine/serine-rich 45 …	4
TRUE	colin-mock / wt-mock	colin-mock	wt-mock	AT2G21230.1;AT2G21230.2;AT2G21230.3;AT2G21230.4	23874.2	34717.8	0.540223	0.918526	0.999861	AT2G21230.1;AT2G21230.2;AT2G21230.3;AT2G21230.4	| Basic-leucine zipper (bZIP) transcription factor family protein | Chr2:9093920-9096059 REVERSE LENGTH=519 | 201606;| Basic-leucine zipper (bZIP) transcription factor family protein | Chr2:9094521-9096059 REVERSE LENGTH=460 | 201606;| Basic-leucine zipper (bZIP) transcription factor family protein | Chr2:9093920-9096059 REVERSE LENGTH=525 | 201606;| Basic-leucine zipper (bZIP) transcription fact…	>AT2G21230.1 | Basic-leucine zipper (bZIP) transcription factor family protein | Chr2:9093920-9096059 REVERSE LENGTH=519 | 201606;>AT2G21230.2 | Basic-leucine zipper (bZIP) transcription factor family protein | Chr2:9094521-9096059 REVERSE LENGTH=460 | 201606;>AT2G21230.3 | Basic-leucine zipper (bZIP) transcription factor family protein | Chr2:9093920-9096059 REVERSE LENGTH=525 | 201606;>AT2G2123…	2
TRUE	colin-mock / wt-mock	colin-mock	wt-mock	AT3G21540.1	28636.1	41636.1	0.540002	0.655847	0.999861	AT3G21540.1	| transducin family protein / WD-40 repeat family protein | Chr3:7586100-7590856 REVERSE LENGTH=955 | 201606	>AT3G21540.1 | transducin family protein / WD-40 repeat family protein | Chr3:7586100-7590856 REVERSE LENGTH=955 | 201606	20
TRUE	colin-mock / wt-mock	colin-mock	wt-mock	AT5G64830.1;AT5G64830.3	15050.3	21882.3	0.539967	0.328726	0.999861	AT5G64830.1;AT5G64830.3	| programmed cell death 2 C-terminal domain-containing protein | Chr5:25914911-25916512 REVERSE LENGTH=380 | 201606;| programmed cell death 2 C-terminal domain-containing protein | Chr5:25915388-25916512 REVERSE LENGTH=277 | 201606	>AT5G64830.1 | programmed cell death 2 C-terminal domain-containing protein | Chr5:25914911-25916512 REVERSE LENGTH=380 | 201606;>AT5G64830.3 | programmed cell death 2 C-terminal domain-containing protein | Chr5:25915388-25916512 REVERSE LENGTH=277 | 201606	2
TRUE	colin-mock / wt-mock	colin-mock	wt-mock	AT1G30480.1	24855.9	36125.2	0.539419	0.104086	0.999861	AT1G30480.1	| D111/G-patch domain-containing protein | Chr1:10790315-10792423 FORWARD LENGTH=387 | 201606	>AT1G30480.1 | D111/G-patch domain-containing protein | Chr1:10790315-10792423 FORWARD LENGTH=387 | 201606	6
TRUE	colin-mock / wt-mock	colin-mock	wt-mock	AT4G36400.1;AT4G36400.2	87092.3	126548	0.539073	0.34833	0.999861	AT4G36400.1;AT4G36400.2	| FAD-linked oxidases family protein | Chr4:17197265-17200472 FORWARD LENGTH=559 | 201606;| FAD-linked oxidases family protein | Chr4:17197265-17200472 FORWARD LENGTH=559 | 201606	>AT4G36400.1 | FAD-linked oxidases family protein | Chr4:17197265-17200472 FORWARD LENGTH=559 | 201606;>AT4G36400.2 | FAD-linked oxidases family protein | Chr4:17197265-17200472 FORWARD LENGTH=559 | 201606	18
TRUE	colin-mock / wt-mock	colin-mock	wt-mock	AT5G19850.1	69278.6	100662	0.539034	0.391668	0.999861	AT5G19850.1	| alpha/beta-Hydrolases superfamily protein | Chr5:6709976-6711662 REVERSE LENGTH=359 | 201606	>AT5G19850.1 | alpha/beta-Hydrolases superfamily protein | Chr5:6709976-6711662 REVERSE LENGTH=359 | 201606	1
TRUE	colin-mock / wt-mock	colin-mock	wt-mock	AT1G44900.1;AT1G44900.2	36491.1	52974.4	0.53775	0.423797	0.999861	AT1G44900.1;AT1G44900.2	| minichromosome maintenance (MCM2/3/5) family protein | Chr1:16970291-16974457 FORWARD LENGTH=936 | 201606;| minichromosome maintenance (MCM2/3/5) family protein | Chr1:16970291-16974457 FORWARD LENGTH=934 | 201606	>AT1G44900.1 | minichromosome maintenance (MCM2/3/5) family protein | Chr1:16970291-16974457 FORWARD LENGTH=936 | 201606;>AT1G44900.2 | minichromosome maintenance (MCM2/3/5) family protein | Chr1:16970291-16974457 FORWARD LENGTH=934 | 201606	26
TRUE	colin-mock / wt-mock	colin-mock	wt-mock	AT2G31370.1;AT2G31370.2;AT2G31370.3;AT2G31370.4;AT2G31370.6;AT2G31370.7	49615.6	71950.7	0.536217	0.605055	0.999861	AT2G31370.1;AT2G31370.2;AT2G31370.3;AT2G31370.4;AT2G31370.6;AT2G31370.7	| Basic-leucine zipper (bZIP) transcription factor family protein | Chr2:13379448-13381072 FORWARD LENGTH=398 | 201606;| Basic-leucine zipper (bZIP) transcription factor family protein | Chr2:13379448-13381072 FORWARD LENGTH=398 | 201606;| Basic-leucine zipper (bZIP) transcription factor family protein | Chr2:13379448-13381072 FORWARD LENGTH=398 | 201606;| Basic-leucine zipper (bZIP) transcriptio…	>AT2G31370.1 | Basic-leucine zipper (bZIP) transcription factor family protein | Chr2:13379448-13381072 FORWARD LENGTH=398 | 201606;>AT2G31370.2 | Basic-leucine zipper (bZIP) transcription factor family protein | Chr2:13379448-13381072 FORWARD LENGTH=398 | 201606;>AT2G31370.3 | Basic-leucine zipper (bZIP) transcription factor family protein | Chr2:13379448-13381072 FORWARD LENGTH=398 | 201606;>AT…	7
TRUE	colin-mock / wt-mock	colin-mock	wt-mock	AT2G46580.1	424485	615400	0.535809	0.78885	0.999861	AT2G46580.1	| Pyridoxamine 5'-phosphate oxidase family protein | Chr2:19129409-19130513 REVERSE LENGTH=198 | 201606	>AT2G46580.1 | Pyridoxamine 5'-phosphate oxidase family protein | Chr2:19129409-19130513 REVERSE LENGTH=198 | 201606	3
TRUE	colin-mock / wt-mock	colin-mock	wt-mock	AT5G08520.1	23872.3	34595.8	0.535258	0.579643	0.999861	AT5G08520.1	| Duplicated homeodomain-like superfamily protein | Chr5:2755470-2757741 REVERSE LENGTH=298 | 201606	>AT5G08520.1 | Duplicated homeodomain-like superfamily protein | Chr5:2755470-2757741 REVERSE LENGTH=298 | 201606	4
TRUE	colin-mock / wt-mock	colin-mock	wt-mock	AT5G11350.1;AT5G11350.2;AT5G11350.3;AT5G11350.4;AT5G11350.5	16093.7	23320.6	0.535103	0.772084	0.999861	AT5G11350.1;AT5G11350.2;AT5G11350.3;AT5G11350.4;AT5G11350.5	| DNAse I-like superfamily protein | Chr5:3621583-3625412 FORWARD LENGTH=754 | 201606;| DNAse I-like superfamily protein | Chr5:3621583-3625274 FORWARD LENGTH=738 | 201606;| DNAse I-like superfamily protein | Chr5:3621583-3625054 FORWARD LENGTH=703 | 201606;| DNAse I-like superfamily protein | Chr5:3621583-3625412 FORWARD LENGTH=755 | 201606;| DNAse I-like superfamily protein | Chr5:3622217-36254…	>AT5G11350.1 | DNAse I-like superfamily protein | Chr5:3621583-3625412 FORWARD LENGTH=754 | 201606;>AT5G11350.2 | DNAse I-like superfamily protein | Chr5:3621583-3625274 FORWARD LENGTH=738 | 201606;>AT5G11350.3 | DNAse I-like superfamily protein | Chr5:3621583-3625054 FORWARD LENGTH=703 | 201606;>AT5G11350.4 | DNAse I-like superfamily protein | Chr5:3621583-3625412 FORWARD LENGTH=755 | 201606;>AT…	3
TRUE	colin-mock / wt-mock	colin-mock	wt-mock	AT4G38200.1	22790.5	33024.3	0.535092	0.6664	0.999861	AT4G38200.1	| SEC7-like guanine nucleotide exchange family protein | Chr4:17915293-17922502 FORWARD LENGTH=1687 | 201606	>AT4G38200.1 | SEC7-like guanine nucleotide exchange family protein | Chr4:17915293-17922502 FORWARD LENGTH=1687 | 201606	22
TRUE	colin-mock / wt-mock	colin-mock	wt-mock	AT1G14400.1;AT1G14400.2;AT2G02760.1;AT2G02760.2;AT2G02760.3;AT2G02760.4	20933.3	30323.9	0.534656	0.0348397	0.999861	AT1G14400.1;AT1G14400.2;AT2G02760.1;AT2G02760.2;AT2G02760.3;AT2G02760.4	| ubiquitin carrier protein 1 | Chr1:4927294-4928136 REVERSE LENGTH=152 | 201606;| ubiquitin carrier protein 1 | Chr1:4927294-4928136 REVERSE LENGTH=152 | 201606;| ubiquiting-conjugating enzyme 2 | Chr2:774271-775149 FORWARD LENGTH=152 | 201606;| ubiquiting-conjugating enzyme 2 | Chr2:774271-775149 FORWARD LENGTH=152 | 201606;| ubiquiting-conjugating enzyme 2 | Chr2:774271-775149 FORWARD LENGTH=1…	>AT1G14400.1 | ubiquitin carrier protein 1 | Chr1:4927294-4928136 REVERSE LENGTH=152 | 201606;>AT1G14400.2 | ubiquitin carrier protein 1 | Chr1:4927294-4928136 REVERSE LENGTH=152 | 201606;>AT2G02760.1 | ubiquiting-conjugating enzyme 2 | Chr2:774271-775149 FORWARD LENGTH=152 | 201606;>AT2G02760.2 | ubiquiting-conjugating enzyme 2 | Chr2:774271-775149 FORWARD LENGTH=152 | 201606;>AT2G02760.3 | ubiq…	1
TRUE	colin-mock / wt-mock	colin-mock	wt-mock	AT4G29530.1	8229.5	11917	0.534144	0.0106892	0.999861	AT4G29530.1	| Pyridoxal phosphate phosphatase-related protein | Chr4:14496164-14497310 FORWARD LENGTH=245 | 201606	>AT4G29530.1 | Pyridoxal phosphate phosphatase-related protein | Chr4:14496164-14497310 FORWARD LENGTH=245 | 201606	8
TRUE	colin-mock / wt-mock	colin-mock	wt-mock	AT1G61870.1	25497.1	36918.9	0.534027	0.323237	0.999861	AT1G61870.1	| pentatricopeptide repeat 336 | Chr1:22865326-22866552 REVERSE LENGTH=408 | 201606	>AT1G61870.1 | pentatricopeptide repeat 336 | Chr1:22865326-22866552 REVERSE LENGTH=408 | 201606	15
TRUE	colin-mock / wt-mock	colin-mock	wt-mock	AT1G69620.1	254140	367715	0.532964	0.158471	0.999861	AT1G69620.1	| ribosomal protein L34 | Chr1:26189900-26191081 FORWARD LENGTH=119 | 201606	>AT1G69620.1 | ribosomal protein L34 | Chr1:26189900-26191081 FORWARD LENGTH=119 | 201606	5
TRUE	colin-mock / wt-mock	colin-mock	wt-mock	AT5G20290.1	3.24941e+06	4701233	0.532861	0.563422	0.999861	AT5G20290.1	| Ribosomal protein S8e family protein | Chr5:6851695-6853012 REVERSE LENGTH=222 | 201606	>AT5G20290.1 | Ribosomal protein S8e family protein | Chr5:6851695-6853012 REVERSE LENGTH=222 | 201606	20
TRUE	colin-mock / wt-mock	colin-mock	wt-mock	AT1G08780.1	45984.8	66463.7	0.531411	0.49803	0.999861	AT1G08780.1	| ABI3-interacting protein 3 | Chr1:2809925-2811126 REVERSE LENGTH=129 | 201606	>AT1G08780.1 | ABI3-interacting protein 3 | Chr1:2809925-2811126 REVERSE LENGTH=129 | 201606	11
TRUE	colin-mock / wt-mock	colin-mock	wt-mock	AT4G38810.2	196687	283806	0.529004	0.134806	0.999861	AT4G38810.2	| Calcium-binding EF-hand family protein | Chr4:18115607-18118860 REVERSE LENGTH=375 | 201606	>AT4G38810.2 | Calcium-binding EF-hand family protein | Chr4:18115607-18118860 REVERSE LENGTH=375 | 201606	19
TRUE	colin-mock / wt-mock	colin-mock	wt-mock	AT3G63000.1	15775	22749.2	0.528177	0.0773145	0.999861	AT3G63000.1	| NPL4-like protein 1 | Chr3:23283836-23285357 FORWARD LENGTH=413 | 201606	>AT3G63000.1 | NPL4-like protein 1 | Chr3:23283836-23285357 FORWARD LENGTH=413 | 201606	9
TRUE	colin-mock / wt-mock	colin-mock	wt-mock	AT4G15510.1;AT4G15510.3;AT4G15510.4;AT4G15510.5	889889	1.28111e+06	0.525696	0.974531	0.999861	AT4G15510.1;AT4G15510.3;AT4G15510.4;AT4G15510.5	| Photosystem II reaction center PsbP family protein | Chr4:8860701-8862529 FORWARD LENGTH=287 | 201606;| Photosystem II reaction center PsbP family protein | Chr4:8861351-8862529 FORWARD LENGTH=205 | 201606;| Photosystem II reaction center PsbP family protein | Chr4:8861351-8862529 FORWARD LENGTH=205 | 201606;| Photosystem II reaction center PsbP family protein | Chr4:8861351-8862529 FORWARD LEN…	>AT4G15510.1 | Photosystem II reaction center PsbP family protein | Chr4:8860701-8862529 FORWARD LENGTH=287 | 201606;>AT4G15510.3 | Photosystem II reaction center PsbP family protein | Chr4:8861351-8862529 FORWARD LENGTH=205 | 201606;>AT4G15510.4 | Photosystem II reaction center PsbP family protein | Chr4:8861351-8862529 FORWARD LENGTH=205 | 201606;>AT4G15510.5 | Photosystem II reaction center Ps…	13
TRUE	colin-mock / wt-mock	colin-mock	wt-mock	AT5G25070.1	169616	243870	0.523839	0.755688	0.999861	AT5G25070.1	| neurofilament light protein | Chr5:8641261-8643471 REVERSE LENGTH=736 | 201606	>AT5G25070.1 | neurofilament light protein | Chr5:8641261-8643471 REVERSE LENGTH=736 | 201606	26
TRUE	colin-mock / wt-mock	colin-mock	wt-mock	AT3G09250.1;AT3G09250.2;AT3G09250.3	80806.2	116050	0.522209	0.575417	0.999861	AT3G09250.1;AT3G09250.2;AT3G09250.3	| Nuclear transport factor 2 (NTF2) family protein | Chr3:2839080-2840294 FORWARD LENGTH=244 | 201606;| Nuclear transport factor 2 (NTF2) family protein | Chr3:2839488-2840585 FORWARD LENGTH=246 | 201606;| Nuclear transport factor 2 (NTF2) family protein | Chr3:2839488-2840294 FORWARD LENGTH=230 | 201606	>AT3G09250.1 | Nuclear transport factor 2 (NTF2) family protein | Chr3:2839080-2840294 FORWARD LENGTH=244 | 201606;>AT3G09250.2 | Nuclear transport factor 2 (NTF2) family protein | Chr3:2839488-2840585 FORWARD LENGTH=246 | 201606;>AT3G09250.3 | Nuclear transport factor 2 (NTF2) family protein | Chr3:2839488-2840294 FORWARD LENGTH=230 | 201606	2
TRUE	colin-mock / wt-mock	colin-mock	wt-mock	AT5G49940.1	30978.3	44477.9	0.52183	0.506305	0.999861	AT5G49940.1	| NIFU-like protein 2 | Chr5:20315464-20317228 FORWARD LENGTH=235 | 201606	>AT5G49940.1 | NIFU-like protein 2 | Chr5:20315464-20317228 FORWARD LENGTH=235 | 201606	1
TRUE	colin-mock / wt-mock	colin-mock	wt-mock	AT4G32760.1;AT4G32760.2	60654.6	87066.3	0.521497	0.50603	0.999861	AT4G32760.1;AT4G32760.2	| ENTH/VHS/GAT family protein | Chr4:15799376-15803832 FORWARD LENGTH=675 | 201606;| ENTH/VHS/GAT family protein | Chr4:15799376-15803832 FORWARD LENGTH=676 | 201606	>AT4G32760.1 | ENTH/VHS/GAT family protein | Chr4:15799376-15803832 FORWARD LENGTH=675 | 201606;>AT4G32760.2 | ENTH/VHS/GAT family protein | Chr4:15799376-15803832 FORWARD LENGTH=676 | 201606	7
TRUE	colin-mock / wt-mock	colin-mock	wt-mock	AT1G75040.1	114208	163927	0.521389	0.437452	0.999861	AT1G75040.1	| pathogenesis-related protein 5 | Chr1:28177754-28178731 FORWARD LENGTH=239 | 201606	>AT1G75040.1 | pathogenesis-related protein 5 | Chr1:28177754-28178731 FORWARD LENGTH=239 | 201606	9
TRUE	colin-mock / wt-mock	colin-mock	wt-mock	AT5G18670.1	20390.7	29201.9	0.518148	0.715128	0.999861	AT5G18670.1	| beta-amylase 3 | Chr5:6226138-6227999 FORWARD LENGTH=536 | 201606	>AT5G18670.1 | beta-amylase 3 | Chr5:6226138-6227999 FORWARD LENGTH=536 | 201606	3
TRUE	colin-mock / wt-mock	colin-mock	wt-mock	AT5G01800.1	68902.5	98581.9	0.516766	0.369624	0.999861	AT5G01800.1	| saposin B domain-containing protein | Chr5:307422-308646 FORWARD LENGTH=217 | 201606	>AT5G01800.1 | saposin B domain-containing protein | Chr5:307422-308646 FORWARD LENGTH=217 | 201606	4
TRUE	colin-mock / wt-mock	colin-mock	wt-mock	AT3G04000.1	27771.2	39730.7	0.516663	0.71242	0.999861	AT3G04000.1	| NAD(P)-binding Rossmann-fold superfamily protein | Chr3:1035500-1036435 FORWARD LENGTH=272 | 201606	>AT3G04000.1 | NAD(P)-binding Rossmann-fold superfamily protein | Chr3:1035500-1036435 FORWARD LENGTH=272 | 201606	5
TRUE	colin-mock / wt-mock	colin-mock	wt-mock	AT5G13300.1	261374	373535	0.515131	0.230054	0.999861	AT5G13300.1	| ARF GTPase-activating protein | Chr5:4255923-4262018 REVERSE LENGTH=827 | 201606	>AT5G13300.1 | ARF GTPase-activating protein | Chr5:4255923-4262018 REVERSE LENGTH=827 | 201606	16
TRUE	colin-mock / wt-mock	colin-mock	wt-mock	AT1G09590.1;AT1G09690.1	854310	1.21684e+06	0.510308	0.41419	0.999861	AT1G09590.1;AT1G09690.1	| Translation protein SH3-like family protein | Chr1:3106549-3107606 FORWARD LENGTH=164 | 201606;| Translation protein SH3-like family protein | Chr1:3136407-3137430 REVERSE LENGTH=164 | 201606	>AT1G09590.1 | Translation protein SH3-like family protein | Chr1:3106549-3107606 FORWARD LENGTH=164 | 201606;>AT1G09690.1 | Translation protein SH3-like family protein | Chr1:3136407-3137430 REVERSE LENGTH=164 | 201606	15
TRUE	colin-mock / wt-mock	colin-mock	wt-mock	AT2G31890.1	35339.8	50332.8	0.510207	0.54199	0.999861	AT2G31890.1	| RAP | Chr2:13557100-13559715 REVERSE LENGTH=671 | 201606	>AT2G31890.1 | RAP | Chr2:13557100-13559715 REVERSE LENGTH=671 | 201606	6
FALSE	colin-mock / wt-mock	colin-mock	wt-mock	AT2G24500.1	45670.3	64969.3	0.508502	NaN	NaN	AT2G24500.1	| Zinc finger protein 622 | Chr2:10401259-10402805 REVERSE LENGTH=395 | 201606	>AT2G24500.1 | Zinc finger protein 622 | Chr2:10401259-10402805 REVERSE LENGTH=395 | 201606	5
TRUE	colin-mock / wt-mock	colin-mock	wt-mock	AT3G05420.2	77956.7	110898	0.508487	0.0130553	0.999861	AT3G05420.2	| acyl-CoA binding protein 4 | Chr3:1561880-1567047 FORWARD LENGTH=669 | 201606	>AT3G05420.2 | acyl-CoA binding protein 4 | Chr3:1561880-1567047 FORWARD LENGTH=669 | 201606	1
TRUE	colin-mock / wt-mock	colin-mock	wt-mock	AT2G41475.1	305224	433860	0.507359	0.075383	0.999861	AT2G41475.1	| Embryo-specific protein 3%2C (ATS3) | Chr2:17295259-17296329 REVERSE LENGTH=179 | 201606	>AT2G41475.1 | Embryo-specific protein 3%2C (ATS3) | Chr2:17295259-17296329 REVERSE LENGTH=179 | 201606	4
TRUE	colin-mock / wt-mock	colin-mock	wt-mock	AT3G19770.1	53139.4	75494.5	0.506588	0.772533	0.999861	AT3G19770.1	| Vacuolar sorting protein 9 (VPS9) domain-containing protein | Chr3:6866916-6869114 FORWARD LENGTH=520 | 201606	>AT3G19770.1 | Vacuolar sorting protein 9 (VPS9) domain-containing protein | Chr3:6866916-6869114 FORWARD LENGTH=520 | 201606	17
TRUE	colin-mock / wt-mock	colin-mock	wt-mock	AT3G55330.1	1.65814e+06	2.35453e+06	0.505874	0.156049	0.999861	AT3G55330.1	| PsbP-like protein 1 | Chr3:20514031-20515275 REVERSE LENGTH=230 | 201606	>AT3G55330.1 | PsbP-like protein 1 | Chr3:20514031-20515275 REVERSE LENGTH=230 | 201606	13
TRUE	colin-mock / wt-mock	colin-mock	wt-mock	AT3G21790.1	148640	210989	0.505351	0.720531	0.999861	AT3G21790.1	| UDP-Glycosyltransferase superfamily protein | Chr3:7676927-7678414 REVERSE LENGTH=495 | 201606	>AT3G21790.1 | UDP-Glycosyltransferase superfamily protein | Chr3:7676927-7678414 REVERSE LENGTH=495 | 201606	5
TRUE	colin-mock / wt-mock	colin-mock	wt-mock	AT4G14430.1	191570	271915	0.505282	0.666787	0.999861	AT4G14430.1	| indole-3-butyric acid response 10 | Chr4:8304910-8305632 REVERSE LENGTH=240 | 201606	>AT4G14430.1 | indole-3-butyric acid response 10 | Chr4:8304910-8305632 REVERSE LENGTH=240 | 201606	11
TRUE	colin-mock / wt-mock	colin-mock	wt-mock	AT1G19690.1	35287.7	50083.3	0.505163	0.722364	0.999861	AT1G19690.1	| NAD(P)-binding Rossmann-fold superfamily protein | Chr1:6807925-6809562 REVERSE LENGTH=352 | 201606	>AT1G19690.1 | NAD(P)-binding Rossmann-fold superfamily protein | Chr1:6807925-6809562 REVERSE LENGTH=352 | 201606	7
TRUE	colin-mock / wt-mock	colin-mock	wt-mock	AT1G10865.1;AT1G10865.2	49595.8	70315.7	0.503628	0.399317	0.999861	AT1G10865.1;AT1G10865.2	| cytochrome C oxidase assembly factor | Chr1:3614789-3615308 REVERSE LENGTH=71 | 201606;| cytochrome C oxidase assembly factor | Chr1:3614821-3615308 REVERSE LENGTH=59 | 201606	>AT1G10865.1 | cytochrome C oxidase assembly factor | Chr1:3614789-3615308 REVERSE LENGTH=71 | 201606;>AT1G10865.2 | cytochrome C oxidase assembly factor | Chr1:3614821-3615308 REVERSE LENGTH=59 | 201606	3
TRUE	colin-mock / wt-mock	colin-mock	wt-mock	AT1G75350.1	895716	1.26865e+06	0.502178	0.394045	0.999861	AT1G75350.1	| Ribosomal protein L31 | Chr1:28272163-28272687 FORWARD LENGTH=144 | 201606	>AT1G75350.1 | Ribosomal protein L31 | Chr1:28272163-28272687 FORWARD LENGTH=144 | 201606	10
TRUE	colin-mock / wt-mock	colin-mock	wt-mock	AT3G06820.2;AT3G06820.3	34430.6	48764	0.502123	0.68369	0.999861	AT3G06820.2;AT3G06820.3	| Mov34/MPN/PAD-1 family protein | Chr3:2151027-2153264 REVERSE LENGTH=405 | 201606;| Mov34/MPN/PAD-1 family protein | Chr3:2151027-2153264 REVERSE LENGTH=405 | 201606	>AT3G06820.2 | Mov34/MPN/PAD-1 family protein | Chr3:2151027-2153264 REVERSE LENGTH=405 | 201606;>AT3G06820.3 | Mov34/MPN/PAD-1 family protein | Chr3:2151027-2153264 REVERSE LENGTH=405 | 201606	8
FALSE	colin-mock / wt-mock	colin-mock	wt-mock	AT1G60620.1;AT1G60620.2	3320.03	4701.94	0.502058	NaN	NaN	AT1G60620.1;AT1G60620.2	| RNA polymerase I subunit 43 | Chr1:22331225-22333370 FORWARD LENGTH=385 | 201606;| RNA polymerase I subunit 43 | Chr1:22331725-22333370 FORWARD LENGTH=320 | 201606	>AT1G60620.1 | RNA polymerase I subunit 43 | Chr1:22331225-22333370 FORWARD LENGTH=385 | 201606;>AT1G60620.2 | RNA polymerase I subunit 43 | Chr1:22331725-22333370 FORWARD LENGTH=320 | 201606	2
TRUE	colin-mock / wt-mock	colin-mock	wt-mock	AT1G06820.1;AT1G06820.2;AT1G06820.3	51420.8	72817.4	0.501931	0.625521	0.999861	AT1G06820.1;AT1G06820.2;AT1G06820.3	| carotenoid isomerase | Chr1:2093145-2096220 REVERSE LENGTH=595 | 201606;| carotenoid isomerase | Chr1:2093721-2096220 REVERSE LENGTH=521 | 201606;| carotenoid isomerase | Chr1:2093265-2096220 REVERSE LENGTH=586 | 201606	>AT1G06820.1 | carotenoid isomerase | Chr1:2093145-2096220 REVERSE LENGTH=595 | 201606;>AT1G06820.2 | carotenoid isomerase | Chr1:2093721-2096220 REVERSE LENGTH=521 | 201606;>AT1G06820.3 | carotenoid isomerase | Chr1:2093265-2096220 REVERSE LENGTH=586 | 201606	5
FALSE	colin-mock / wt-mock	colin-mock	wt-mock	AT1G06560.1	27460.8	38883.3	0.501778	NaN	NaN	AT1G06560.1	| NOL1/NOP2/sun family protein | Chr1:2007660-2011824 FORWARD LENGTH=599 | 201606	>AT1G06560.1 | NOL1/NOP2/sun family protein | Chr1:2007660-2011824 FORWARD LENGTH=599 | 201606	11
TRUE	colin-mock / wt-mock	colin-mock	wt-mock	AT5G20360.1;AT5G20360.2;AT5G20360.3;AT5G20360.4;AT5G20360.5;AT5G20360.6;AT5G20360.7	32072.7	45407.3	0.501578	0.591218	0.999861	AT5G20360.1;AT5G20360.2;AT5G20360.3;AT5G20360.4;AT5G20360.5;AT5G20360.6;AT5G20360.7	| Octicosapeptide/Phox/Bem1p (PB1) domain-containing protein / tetratricopeptide repeat (TPR)-containing protein | Chr5:6882121-6884630 REVERSE LENGTH=809 | 201606;| Octicosapeptide/Phox/Bem1p (PB1) domain-containing protein / tetratricopeptide repeat (TPR)-containing protein | Chr5:6882121-6884630 REVERSE LENGTH=809 | 201606;| Octicosapeptide/Phox/Bem1p (PB1) domain-containing protein / tetratri…	>AT5G20360.1 | Octicosapeptide/Phox/Bem1p (PB1) domain-containing protein / tetratricopeptide repeat (TPR)-containing protein | Chr5:6882121-6884630 REVERSE LENGTH=809 | 201606;>AT5G20360.2 | Octicosapeptide/Phox/Bem1p (PB1) domain-containing protein / tetratricopeptide repeat (TPR)-containing protein | Chr5:6882121-6884630 REVERSE LENGTH=809 | 201606;>AT5G20360.3 | Octicosapeptide/Phox/Bem1p (PB…	5
TRUE	colin-mock / wt-mock	colin-mock	wt-mock	AT3G45770.1	101081	143075	0.501258	0.696543	0.999861	AT3G45770.1	| Polyketide synthase%2C enoylreductase family protein | Chr3:16805753-16807774 REVERSE LENGTH=375 | 201606	>AT3G45770.1 | Polyketide synthase%2C enoylreductase family protein | Chr3:16805753-16807774 REVERSE LENGTH=375 | 201606	8
TRUE	colin-mock / wt-mock	colin-mock	wt-mock	AT1G21170.1;AT1G21170.2	24268.4	34332.5	0.500494	0.216188	0.999861	AT1G21170.1;AT1G21170.2	| Exocyst complex component SEC5 | Chr1:7413050-7419411 FORWARD LENGTH=1090 | 201606;| Exocyst complex component SEC5 | Chr1:7413050-7419411 FORWARD LENGTH=1099 | 201606	>AT1G21170.1 | Exocyst complex component SEC5 | Chr1:7413050-7419411 FORWARD LENGTH=1090 | 201606;>AT1G21170.2 | Exocyst complex component SEC5 | Chr1:7413050-7419411 FORWARD LENGTH=1099 | 201606	10
TRUE	colin-mock / wt-mock	colin-mock	wt-mock	AT2G32240.1	170025	240412	0.499763	0.620455	0.999861	AT2G32240.1	| early endosome antigen | Chr2:13684614-13689330 REVERSE LENGTH=1333 | 201606	>AT2G32240.1 | early endosome antigen | Chr2:13684614-13689330 REVERSE LENGTH=1333 | 201606	112
TRUE	colin-mock / wt-mock	colin-mock	wt-mock	AT4G35780.1	9762.97	13794.9	0.49874	0.221507	0.999861	AT4G35780.1	| ACT-like protein tyrosine kinase family protein | Chr4:16946729-16950405 REVERSE LENGTH=570 | 201606	>AT4G35780.1 | ACT-like protein tyrosine kinase family protein | Chr4:16946729-16950405 REVERSE LENGTH=570 | 201606	5
TRUE	colin-mock / wt-mock	colin-mock	wt-mock	AT5G08260.1	139499	197054	0.498331	0.319944	0.999861	AT5G08260.1	| serine carboxypeptidase-like 35 | Chr5:2657236-2661272 FORWARD LENGTH=480 | 201606	>AT5G08260.1 | serine carboxypeptidase-like 35 | Chr5:2657236-2661272 FORWARD LENGTH=480 | 201606	10
TRUE	colin-mock / wt-mock	colin-mock	wt-mock	AT3G05760.1;AT3G05760.2	11026.3	15574.7	0.498252	0.366003	0.999861	AT3G05760.1;AT3G05760.2	| C2H2 and C2HC zinc fingers superfamily protein | Chr3:1707981-1709910 FORWARD LENGTH=202 | 201606;| C2H2 and C2HC zinc fingers superfamily protein | Chr3:1707981-1709846 FORWARD LENGTH=153 | 201606	>AT3G05760.1 | C2H2 and C2HC zinc fingers superfamily protein | Chr3:1707981-1709910 FORWARD LENGTH=202 | 201606;>AT3G05760.2 | C2H2 and C2HC zinc fingers superfamily protein | Chr3:1707981-1709846 FORWARD LENGTH=153 | 201606	1
TRUE	colin-mock / wt-mock	colin-mock	wt-mock	AT5G02450.1	245517	346776	0.498179	0.514621	0.999861	AT5G02450.1	| Ribosomal protein L36e family protein | Chr5:533501-534394 FORWARD LENGTH=108 | 201606	>AT5G02450.1 | Ribosomal protein L36e family protein | Chr5:533501-534394 FORWARD LENGTH=108 | 201606	5
TRUE	colin-mock / wt-mock	colin-mock	wt-mock	AT3G20230.1	55597	78323	0.494431	0.288269	0.999861	AT3G20230.1	| Ribosomal L18p/L5e family protein | Chr3:7055639-7056679 REVERSE LENGTH=187 | 201606	>AT3G20230.1 | Ribosomal L18p/L5e family protein | Chr3:7055639-7056679 REVERSE LENGTH=187 | 201606	2
TRUE	colin-mock / wt-mock	colin-mock	wt-mock	AT1G01390.1;AT1G01390.2	16076	22636.8	0.493766	0.361205	0.999861	AT1G01390.1;AT1G01390.2	| UDP-Glycosyltransferase superfamily protein | Chr1:148319-149761 REVERSE LENGTH=480 | 201606;| UDP-Glycosyltransferase superfamily protein | Chr1:148319-149812 REVERSE LENGTH=497 | 201606	>AT1G01390.1 | UDP-Glycosyltransferase superfamily protein | Chr1:148319-149761 REVERSE LENGTH=480 | 201606;>AT1G01390.2 | UDP-Glycosyltransferase superfamily protein | Chr1:148319-149812 REVERSE LENGTH=497 | 201606	4
TRUE	colin-mock / wt-mock	colin-mock	wt-mock	AT5G04810.1	22410.7	31493.1	0.490844	0.86425	0.999861	AT5G04810.1	| pentatricopeptide (PPR) repeat-containing protein | Chr5:1390049-1393760 FORWARD LENGTH=952 | 201606	>AT5G04810.1 | pentatricopeptide (PPR) repeat-containing protein | Chr5:1390049-1393760 FORWARD LENGTH=952 | 201606	11
TRUE	colin-mock / wt-mock	colin-mock	wt-mock	AT5G02960.1	341598	479475	0.489159	0.274392	0.999861	AT5G02960.1	| Ribosomal protein S12/S23 family protein | Chr5:693280-694396 REVERSE LENGTH=142 | 201606	>AT5G02960.1 | Ribosomal protein S12/S23 family protein | Chr5:693280-694396 REVERSE LENGTH=142 | 201606	7
TRUE	colin-mock / wt-mock	colin-mock	wt-mock	AT3G12480.1	40976.1	57502.8	0.488851	0.879591	0.999861	AT3G12480.1	| nuclear factor Y%2C subunit C11 | Chr3:3958065-3960278 FORWARD LENGTH=293 | 201606	>AT3G12480.1 | nuclear factor Y%2C subunit C11 | Chr3:3958065-3960278 FORWARD LENGTH=293 | 201606	9
TRUE	colin-mock / wt-mock	colin-mock	wt-mock	AT1G17190.1	118402	166110	0.488442	0.0301951	0.999861	AT1G17190.1	| glutathione S-transferase tau 26 | Chr1:5875452-5876375 FORWARD LENGTH=220 | 201606	>AT1G17190.1 | glutathione S-transferase tau 26 | Chr1:5875452-5876375 FORWARD LENGTH=220 | 201606	10
TRUE	colin-mock / wt-mock	colin-mock	wt-mock	AT1G66800.1	18445.1	25858.8	0.48742	0.0950883	0.999861	AT1G66800.1	| NAD(P)-binding Rossmann-fold superfamily protein | Chr1:24924854-24926238 FORWARD LENGTH=319 | 201606	>AT1G66800.1 | NAD(P)-binding Rossmann-fold superfamily protein | Chr1:24924854-24926238 FORWARD LENGTH=319 | 201606	14
TRUE	colin-mock / wt-mock	colin-mock	wt-mock	AT5G67400.1	16422	23011.6	0.486732	0.892363	0.999861	AT5G67400.1	| root hair specific 19 | Chr5:26894896-26896300 FORWARD LENGTH=329 | 201606	>AT5G67400.1 | root hair specific 19 | Chr5:26894896-26896300 FORWARD LENGTH=329 | 201606	12
TRUE	colin-mock / wt-mock	colin-mock	wt-mock	AT3G15640.1;AT3G15640.2	215056	301109	0.485571	0.548319	0.999861	AT3G15640.1;AT3G15640.2	| Rubredoxin-like superfamily protein | Chr3:5299273-5301371 FORWARD LENGTH=176 | 201606;| Rubredoxin-like superfamily protein | Chr3:5299273-5301371 FORWARD LENGTH=175 | 201606	>AT3G15640.1 | Rubredoxin-like superfamily protein | Chr3:5299273-5301371 FORWARD LENGTH=176 | 201606;>AT3G15640.2 | Rubredoxin-like superfamily protein | Chr3:5299273-5301371 FORWARD LENGTH=175 | 201606	3
TRUE	colin-mock / wt-mock	colin-mock	wt-mock	AT5G01650.1;AT5G01650.2;AT5G01650.3;AT5G01650.4	259598	363086	0.484028	0.685474	0.999861	AT5G01650.1;AT5G01650.2;AT5G01650.3;AT5G01650.4	| Tautomerase/MIF superfamily protein | Chr5:242734-244033 REVERSE LENGTH=115 | 201606;| Tautomerase/MIF superfamily protein | Chr5:243067-244033 REVERSE LENGTH=122 | 201606;| Tautomerase/MIF superfamily protein | Chr5:243067-244033 REVERSE LENGTH=122 | 201606;| Tautomerase/MIF superfamily protein | Chr5:243209-244033 REVERSE LENGTH=116 | 201606	>AT5G01650.1 | Tautomerase/MIF superfamily protein | Chr5:242734-244033 REVERSE LENGTH=115 | 201606;>AT5G01650.2 | Tautomerase/MIF superfamily protein | Chr5:243067-244033 REVERSE LENGTH=122 | 201606;>AT5G01650.3 | Tautomerase/MIF superfamily protein | Chr5:243067-244033 REVERSE LENGTH=122 | 201606;>AT5G01650.4 | Tautomerase/MIF superfamily protein | Chr5:243209-244033 REVERSE LENGTH=116 | 201606	3
TRUE	colin-mock / wt-mock	colin-mock	wt-mock	AT4G23570.1;AT4G23570.2	93773.8	131123	0.483667	0.232645	0.999861	AT4G23570.1;AT4G23570.2	| phosphatase-like protein | Chr4:12300015-12302493 FORWARD LENGTH=350 | 201606;| phosphatase-like protein | Chr4:12300015-12302493 FORWARD LENGTH=350 | 201606	>AT4G23570.1 | phosphatase-like protein | Chr4:12300015-12302493 FORWARD LENGTH=350 | 201606;>AT4G23570.2 | phosphatase-like protein | Chr4:12300015-12302493 FORWARD LENGTH=350 | 201606	11
TRUE	colin-mock / wt-mock	colin-mock	wt-mock	AT3G12020.1;AT3G12020.2;AT3G12020.3;AT3G12020.4	17820	24909.2	0.48318	0.345098	0.999861	AT3G12020.1;AT3G12020.2;AT3G12020.3;AT3G12020.4	| P-loop containing nucleoside triphosphate hydrolases superfamily protein | Chr3:3827016-3834146 FORWARD LENGTH=965 | 201606;| P-loop containing nucleoside triphosphate hydrolases superfamily protein | Chr3:3827016-3834146 FORWARD LENGTH=1044 | 201606;| P-loop containing nucleoside triphosphate hydrolases superfamily protein | Chr3:3827016-3834146 FORWARD LENGTH=1044 | 201606;| P-loop containing…	>AT3G12020.1 | P-loop containing nucleoside triphosphate hydrolases superfamily protein | Chr3:3827016-3834146 FORWARD LENGTH=965 | 201606;>AT3G12020.2 | P-loop containing nucleoside triphosphate hydrolases superfamily protein | Chr3:3827016-3834146 FORWARD LENGTH=1044 | 201606;>AT3G12020.3 | P-loop containing nucleoside triphosphate hydrolases superfamily protein | Chr3:3827016-3834146 FORWARD L…	4
TRUE	colin-mock / wt-mock	colin-mock	wt-mock	AT4G29000.1	9286.42	12967.1	0.481664	0.320023	0.999861	AT4G29000.1	| Tesmin/TSO1-like CXC domain-containing protein | Chr4:14293957-14296602 FORWARD LENGTH=603 | 201606	>AT4G29000.1 | Tesmin/TSO1-like CXC domain-containing protein | Chr4:14293957-14296602 FORWARD LENGTH=603 | 201606	4
TRUE	colin-mock / wt-mock	colin-mock	wt-mock	AT2G45330.1;AT2G45330.2	27778.9	38786.4	0.48156	0.876125	0.999861	AT2G45330.1;AT2G45330.2	| RNA 2'-phosphotransferase%2C Tpt1 / KptA family | Chr2:18686340-18687874 FORWARD LENGTH=289 | 201606;| RNA 2'-phosphotransferase%2C Tpt1 / KptA family | Chr2:18686340-18687874 FORWARD LENGTH=286 | 201606	>AT2G45330.1 | RNA 2'-phosphotransferase%2C Tpt1 / KptA family | Chr2:18686340-18687874 FORWARD LENGTH=289 | 201606;>AT2G45330.2 | RNA 2'-phosphotransferase%2C Tpt1 / KptA family | Chr2:18686340-18687874 FORWARD LENGTH=286 | 201606	9
FALSE	colin-mock / wt-mock	colin-mock	wt-mock	AT1G09840.1;AT1G09840.10;AT1G09840.2;AT1G09840.3;AT1G09840.4;AT1G09840.5;AT1G09840.6;AT1G09840.7;AT1G09840.8;AT1G09840.9;AT1G57870.1;AT1G57870.2;AT1G57870.3;AT1G57870.4	2903.41	4052	0.480885	NaN	NaN	AT1G09840.1;AT1G09840.10;AT1G09840.2;AT1G09840.3;AT1G09840.4;AT1G09840.5;AT1G09840.6;AT1G09840.7;AT1G09840.8;AT1G09840.9;AT1G57870.1;AT1G57870.2;AT1G57870.3;AT1G57870.4	| shaggy-like protein kinase 41 | Chr1:3196114-3199524 REVERSE LENGTH=421 | 201606;| shaggy-like protein kinase 41 | Chr1:3196114-3199524 REVERSE LENGTH=421 | 201606;| shaggy-like protein kinase 41 | Chr1:3196114-3199524 REVERSE LENGTH=421 | 201606;| shaggy-like protein kinase 41 | Chr1:3196114-3199524 REVERSE LENGTH=421 | 201606;| shaggy-like protein kinase 41 | Chr1:3196114-3199524 REVERSE LENG…	>AT1G09840.1 | shaggy-like protein kinase 41 | Chr1:3196114-3199524 REVERSE LENGTH=421 | 201606;>AT1G09840.10 | shaggy-like protein kinase 41 | Chr1:3196114-3199524 REVERSE LENGTH=421 | 201606;>AT1G09840.2 | shaggy-like protein kinase 41 | Chr1:3196114-3199524 REVERSE LENGTH=421 | 201606;>AT1G09840.3 | shaggy-like protein kinase 41 | Chr1:3196114-3199524 REVERSE LENGTH=421 | 201606;>AT1G09840.4 |…	2
TRUE	colin-mock / wt-mock	colin-mock	wt-mock	AT5G46430.1;AT5G46430.2	467802	651313	0.477454	0.260894	0.999861	AT5G46430.1;AT5G46430.2	| Ribosomal protein L32e | Chr5:18833429-18834409 FORWARD LENGTH=133 | 201606;| Ribosomal protein L32e | Chr5:18833429-18834409 FORWARD LENGTH=133 | 201606	>AT5G46430.1 | Ribosomal protein L32e | Chr5:18833429-18834409 FORWARD LENGTH=133 | 201606;>AT5G46430.2 | Ribosomal protein L32e | Chr5:18833429-18834409 FORWARD LENGTH=133 | 201606	15
TRUE	colin-mock / wt-mock	colin-mock	wt-mock	AT1G22270.1	136308	189755	0.477265	0.170185	0.999861	AT1G22270.1	| Trm112p-like protein | Chr1:7865548-7865922 FORWARD LENGTH=124 | 201606	>AT1G22270.1 | Trm112p-like protein | Chr1:7865548-7865922 FORWARD LENGTH=124 | 201606	8
TRUE	colin-mock / wt-mock	colin-mock	wt-mock	AT1G19120.1	26094.4	36312.5	0.476724	0.145396	0.999861	AT1G19120.1	| Small nuclear ribonucleoprotein family protein | Chr1:6608288-6609162 FORWARD LENGTH=128 | 201606	>AT1G19120.1 | Small nuclear ribonucleoprotein family protein | Chr1:6608288-6609162 FORWARD LENGTH=128 | 201606	4
TRUE	colin-mock / wt-mock	colin-mock	wt-mock	AT5G03340.1	109418	152234	0.476435	0.723211	0.999861	AT5G03340.1	| ATPase%2C AAA-type%2C CDC48 protein | Chr5:810091-813133 REVERSE LENGTH=810 | 201606	>AT5G03340.1 | ATPase%2C AAA-type%2C CDC48 protein | Chr5:810091-813133 REVERSE LENGTH=810 | 201606	6
TRUE	colin-mock / wt-mock	colin-mock	wt-mock	AT4G17470.1;AT4G17470.2;AT4G17470.3;AT4G17470.4	121217	168524	0.475364	0.340313	0.999861	AT4G17470.1;AT4G17470.2;AT4G17470.3;AT4G17470.4	| alpha/beta-Hydrolases superfamily protein | Chr4:9742922-9744468 REVERSE LENGTH=308 | 201606;| alpha/beta-Hydrolases superfamily protein | Chr4:9742922-9744468 REVERSE LENGTH=308 | 201606;| alpha/beta-Hydrolases superfamily protein | Chr4:9742922-9744468 REVERSE LENGTH=308 | 201606;| alpha/beta-Hydrolases superfamily protein | Chr4:9742922-9744468 REVERSE LENGTH=308 | 201606	>AT4G17470.1 | alpha/beta-Hydrolases superfamily protein | Chr4:9742922-9744468 REVERSE LENGTH=308 | 201606;>AT4G17470.2 | alpha/beta-Hydrolases superfamily protein | Chr4:9742922-9744468 REVERSE LENGTH=308 | 201606;>AT4G17470.3 | alpha/beta-Hydrolases superfamily protein | Chr4:9742922-9744468 REVERSE LENGTH=308 | 201606;>AT4G17470.4 | alpha/beta-Hydrolases superfamily protein | Chr4:9742922-974…	3
TRUE	colin-mock / wt-mock	colin-mock	wt-mock	AT1G19910.1;AT1G19910.2;AT1G75630.1;AT1G75630.2;AT2G16510.1;AT4G34720.1;AT4G34720.2;AT4G38920.1;AT4G38920.2	68215.4	94795.4	0.474719	0.335726	0.999861	AT1G19910.1;AT1G19910.2;AT1G75630.1;AT1G75630.2;AT2G16510.1;AT4G34720.1;AT4G34720.2;AT4G38920.1;AT4G38920.2	| ATPase%2C F0/V0 complex%2C subunit C protein | Chr1:6913317-6914322 FORWARD LENGTH=165 | 201606;| ATPase%2C F0/V0 complex%2C subunit C protein | Chr1:6913317-6913790 FORWARD LENGTH=122 | 201606;| vacuolar H+-pumping ATPase 16 kDa proteolipid subunit 4 | Chr1:28400662-28402032 FORWARD LENGTH=166 | 201606;| vacuolar H+-pumping ATPase 16 kDa proteolipid subunit 4 | Chr1:28400662-28402032 FORWARD L…	>AT1G19910.1 | ATPase%2C F0/V0 complex%2C subunit C protein | Chr1:6913317-6914322 FORWARD LENGTH=165 | 201606;>AT1G19910.2 | ATPase%2C F0/V0 complex%2C subunit C protein | Chr1:6913317-6913790 FORWARD LENGTH=122 | 201606;>AT1G75630.1 | vacuolar H+-pumping ATPase 16 kDa proteolipid subunit 4 | Chr1:28400662-28402032 FORWARD LENGTH=166 | 201606;>AT1G75630.2 | vacuolar H+-pumping ATPase 16 kDa prot…	1
FALSE	colin-mock / wt-mock	colin-mock	wt-mock	AT1G45233.2	4244.36	5897.41	0.474533	NaN	NaN	AT1G45233.2	| THO complex%2C subunit 5 | Chr1:17152956-17154662 FORWARD LENGTH=452 | 201606	>AT1G45233.2 | THO complex%2C subunit 5 | Chr1:17152956-17154662 FORWARD LENGTH=452 | 201606	12
TRUE	colin-mock / wt-mock	colin-mock	wt-mock	AT4G27090.1	1.06247e+06	1.47623e+06	0.474494	0.202087	0.999861	AT4G27090.1	| Ribosomal protein L14 | Chr4:13594104-13595187 REVERSE LENGTH=134 | 201606	>AT4G27090.1 | Ribosomal protein L14 | Chr4:13594104-13595187 REVERSE LENGTH=134 | 201606	11
TRUE	colin-mock / wt-mock	colin-mock	wt-mock	AT3G62560.1	25672.9	35661.3	0.474112	0.619691	0.999861	AT3G62560.1	| Ras-related small GTP-binding family protein | Chr3:23137539-23138880 FORWARD LENGTH=193 | 201606	>AT3G62560.1 | Ras-related small GTP-binding family protein | Chr3:23137539-23138880 FORWARD LENGTH=193 | 201606	3
TRUE	colin-mock / wt-mock	colin-mock	wt-mock	AT3G13990.1	28336.5	39312	0.472305	0.587058	0.999861	AT3G13990.1	| dentin sialophosphoprotein%2C putative (DUF1296) | Chr3:4625708-4630383 REVERSE LENGTH=848 | 201606	>AT3G13990.1 | dentin sialophosphoprotein%2C putative (DUF1296) | Chr3:4625708-4630383 REVERSE LENGTH=848 | 201606	20
TRUE	colin-mock / wt-mock	colin-mock	wt-mock	AT5G11270.1	17957.4	24911.7	0.472246	0.324541	0.999861	AT5G11270.1	| overexpressor of cationic peroxidase 3 | Chr5:3595557-3597076 REVERSE LENGTH=354 | 201606	>AT5G11270.1 | overexpressor of cationic peroxidase 3 | Chr5:3595557-3597076 REVERSE LENGTH=354 | 201606	6
TRUE	colin-mock / wt-mock	colin-mock	wt-mock	AT1G13990.1;AT1G13990.2;AT1G13990.3	27772.2	38523.3	0.47209	0.99387	0.999861	AT1G13990.1;AT1G13990.2;AT1G13990.3	| plant/protein | Chr1:4794810-4796476 FORWARD LENGTH=277 | 201606;| plant/protein | Chr1:4794810-4796476 FORWARD LENGTH=305 | 201606;| plant/protein | Chr1:4794810-4796476 FORWARD LENGTH=308 | 201606	>AT1G13990.1 | plant/protein | Chr1:4794810-4796476 FORWARD LENGTH=277 | 201606;>AT1G13990.2 | plant/protein | Chr1:4794810-4796476 FORWARD LENGTH=305 | 201606;>AT1G13990.3 | plant/protein | Chr1:4794810-4796476 FORWARD LENGTH=308 | 201606	3
TRUE	colin-mock / wt-mock	colin-mock	wt-mock	AT4G36130.1	378076	523677	0.47	0.167905	0.999861	AT4G36130.1	| Ribosomal protein L2 family | Chr4:17097613-17098656 FORWARD LENGTH=258 | 201606	>AT4G36130.1 | Ribosomal protein L2 family | Chr4:17097613-17098656 FORWARD LENGTH=258 | 201606	2
TRUE	colin-mock / wt-mock	colin-mock	wt-mock	AT4G35310.1;AT4G35310.2	46748.9	64677.1	0.468323	0.503274	0.999861	AT4G35310.1;AT4G35310.2	| calmodulin-domain protein kinase 5 | Chr4:16802436-16804628 FORWARD LENGTH=556 | 201606;| calmodulin-domain protein kinase 5 | Chr4:16802436-16804628 FORWARD LENGTH=556 | 201606	>AT4G35310.1 | calmodulin-domain protein kinase 5 | Chr4:16802436-16804628 FORWARD LENGTH=556 | 201606;>AT4G35310.2 | calmodulin-domain protein kinase 5 | Chr4:16802436-16804628 FORWARD LENGTH=556 | 201606	6
TRUE	colin-mock / wt-mock	colin-mock	wt-mock	AT3G25150.1;AT3G25150.2	137299	189936	0.468198	0.203187	0.999861	AT3G25150.1;AT3G25150.2	| Nuclear transport factor 2 (NTF2) family protein with RNA binding (RRM-RBD-RNP motifs) domain-containing protein | Chr3:9157161-9159362 REVERSE LENGTH=488 | 201606;| Nuclear transport factor 2 (NTF2) family protein with RNA binding (RRM-RBD-RNP motifs) domain-containing protein | Chr3:9157161-9160052 REVERSE LENGTH=587 | 201606	>AT3G25150.1 | Nuclear transport factor 2 (NTF2) family protein with RNA binding (RRM-RBD-RNP motifs) domain-containing protein | Chr3:9157161-9159362 REVERSE LENGTH=488 | 201606;>AT3G25150.2 | Nuclear transport factor 2 (NTF2) family protein with RNA binding (RRM-RBD-RNP motifs) domain-containing protein | Chr3:9157161-9160052 REVERSE LENGTH=587 | 201606	13
TRUE	colin-mock / wt-mock	colin-mock	wt-mock	AT1G21000.1;AT1G21000.2;AT1G76590.1	12233.9	16920	0.467842	0.880714	0.999861	AT1G21000.1;AT1G21000.2;AT1G76590.1	| PLATZ transcription factor family protein | Chr1:7337919-7339088 FORWARD LENGTH=246 | 201606;| PLATZ transcription factor family protein | Chr1:7338013-7339088 FORWARD LENGTH=243 | 201606;| PLATZ transcription factor family protein | Chr1:28740875-28741894 FORWARD LENGTH=245 | 201606	>AT1G21000.1 | PLATZ transcription factor family protein | Chr1:7337919-7339088 FORWARD LENGTH=246 | 201606;>AT1G21000.2 | PLATZ transcription factor family protein | Chr1:7338013-7339088 FORWARD LENGTH=243 | 201606;>AT1G76590.1 | PLATZ transcription factor family protein | Chr1:28740875-28741894 FORWARD LENGTH=245 | 201606	1
TRUE	colin-mock / wt-mock	colin-mock	wt-mock	AT3G50520.1	85718.1	118439	0.466471	0.411333	0.999861	AT3G50520.1	| Phosphoglycerate mutase family protein | Chr3:18748058-18749418 FORWARD LENGTH=230 | 201606	>AT3G50520.1 | Phosphoglycerate mutase family protein | Chr3:18748058-18749418 FORWARD LENGTH=230 | 201606	9
TRUE	colin-mock / wt-mock	colin-mock	wt-mock	AT5G64100.1	648348	895815	0.466432	0.245603	0.999861	AT5G64100.1	| Peroxidase superfamily protein | Chr5:25650824-25652062 REVERSE LENGTH=331 | 201606	>AT5G64100.1 | Peroxidase superfamily protein | Chr5:25650824-25652062 REVERSE LENGTH=331 | 201606	18
TRUE	colin-mock / wt-mock	colin-mock	wt-mock	AT3G16220.1;AT3G16220.2	26306.6	36346.1	0.466375	0.964266	0.999861	AT3G16220.1;AT3G16220.2	| Putative eukaryotic LigT | Chr3:5497713-5499068 FORWARD LENGTH=257 | 201606;| Putative eukaryotic LigT | Chr3:5497713-5498690 FORWARD LENGTH=199 | 201606	>AT3G16220.1 | Putative eukaryotic LigT | Chr3:5497713-5499068 FORWARD LENGTH=257 | 201606;>AT3G16220.2 | Putative eukaryotic LigT | Chr3:5497713-5498690 FORWARD LENGTH=199 | 201606	3
TRUE	colin-mock / wt-mock	colin-mock	wt-mock	AT5G12120.1	4877.55	6729.47	0.464337	0.325229	0.999861	AT5G12120.1	| Ubiquitin-associated/translation elongation factor EF1B protein | Chr5:3916229-3918088 REVERSE LENGTH=619 | 201606	>AT5G12120.1 | Ubiquitin-associated/translation elongation factor EF1B protein | Chr5:3916229-3918088 REVERSE LENGTH=619 | 201606	5
TRUE	colin-mock / wt-mock	colin-mock	wt-mock	AT4G24940.1	28550.3	39382.5	0.46405	0.574422	0.999861	AT4G24940.1	| SUMO-activating enzyme 1A | Chr4:12823651-12825971 FORWARD LENGTH=322 | 201606	>AT4G24940.1 | SUMO-activating enzyme 1A | Chr4:12823651-12825971 FORWARD LENGTH=322 | 201606	8
TRUE	colin-mock / wt-mock	colin-mock	wt-mock	AT2G26800.1;AT2G26800.2;AT2G26800.4;AT2G26800.5	76806.2	105883	0.463178	0.937528	0.999861	AT2G26800.1;AT2G26800.2;AT2G26800.4;AT2G26800.5	| Aldolase superfamily protein | Chr2:11429192-11432185 REVERSE LENGTH=433 | 201606;| Aldolase superfamily protein | Chr2:11429192-11432290 REVERSE LENGTH=468 | 201606;| Aldolase superfamily protein | Chr2:11429192-11432290 REVERSE LENGTH=468 | 201606;| Aldolase superfamily protein | Chr2:11429192-11431960 REVERSE LENGTH=388 | 201606	>AT2G26800.1 | Aldolase superfamily protein | Chr2:11429192-11432185 REVERSE LENGTH=433 | 201606;>AT2G26800.2 | Aldolase superfamily protein | Chr2:11429192-11432290 REVERSE LENGTH=468 | 201606;>AT2G26800.4 | Aldolase superfamily protein | Chr2:11429192-11432290 REVERSE LENGTH=468 | 201606;>AT2G26800.5 | Aldolase superfamily protein | Chr2:11429192-11431960 REVERSE LENGTH=388 | 201606	8
TRUE	colin-mock / wt-mock	colin-mock	wt-mock	AT4G33520.2;AT4G33520.3	92960.3	128069	0.462234	0.942463	0.999861	AT4G33520.2;AT4G33520.3	| P-type ATP-ase 1 | Chr4:16118993-16125849 FORWARD LENGTH=949 | 201606;| P-type ATP-ase 1 | Chr4:16118993-16125849 FORWARD LENGTH=949 | 201606	>AT4G33520.2 | P-type ATP-ase 1 | Chr4:16118993-16125849 FORWARD LENGTH=949 | 201606;>AT4G33520.3 | P-type ATP-ase 1 | Chr4:16118993-16125849 FORWARD LENGTH=949 | 201606	10
TRUE	colin-mock / wt-mock	colin-mock	wt-mock	AT5G02610.1;AT5G02610.2	52503.3	72326.1	0.46211	0.238501	0.999861	AT5G02610.1;AT5G02610.2	| Ribosomal L29 family protein | Chr5:587611-588547 FORWARD LENGTH=123 | 201606;| Ribosomal L29 family protein | Chr5:587611-588547 FORWARD LENGTH=146 | 201606	>AT5G02610.1 | Ribosomal L29 family protein | Chr5:587611-588547 FORWARD LENGTH=123 | 201606;>AT5G02610.2 | Ribosomal L29 family protein | Chr5:587611-588547 FORWARD LENGTH=146 | 201606	6
TRUE	colin-mock / wt-mock	colin-mock	wt-mock	AT3G06290.1;AT3G06290.2;AT3G06290.3	4146.02	5710.72	0.461948	0.787865	0.999861	AT3G06290.1;AT3G06290.2;AT3G06290.3	| SAC3/GANP/Nin1/mts3/eIF-3 p25 family | Chr3:1899123-1907297 REVERSE LENGTH=1697 | 201606;| SAC3/GANP/Nin1/mts3/eIF-3 p25 family | Chr3:1899123-1907297 REVERSE LENGTH=1679 | 201606;| SAC3/GANP/Nin1/mts3/eIF-3 p25 family | Chr3:1899123-1905543 REVERSE LENGTH=1492 | 201606	>AT3G06290.1 | SAC3/GANP/Nin1/mts3/eIF-3 p25 family | Chr3:1899123-1907297 REVERSE LENGTH=1697 | 201606;>AT3G06290.2 | SAC3/GANP/Nin1/mts3/eIF-3 p25 family | Chr3:1899123-1907297 REVERSE LENGTH=1679 | 201606;>AT3G06290.3 | SAC3/GANP/Nin1/mts3/eIF-3 p25 family | Chr3:1899123-1905543 REVERSE LENGTH=1492 | 201606	1
TRUE	colin-mock / wt-mock	colin-mock	wt-mock	ATCG00040.1	20644.4	28417.4	0.461023	0.0467773	0.999861	ATCG00040.1	| maturase K | ChrC:2056-3636 REVERSE LENGTH=526 | 201606	>ATCG00040.1 | maturase K | ChrC:2056-3636 REVERSE LENGTH=526 | 201606	4
TRUE	colin-mock / wt-mock	colin-mock	wt-mock	AT5G22950.1	35523.7	48877.9	0.4604	0.0242492	0.999861	AT5G22950.1	| SNF7 family protein | Chr5:7681380-7682720 FORWARD LENGTH=229 | 201606	>AT5G22950.1 | SNF7 family protein | Chr5:7681380-7682720 FORWARD LENGTH=229 | 201606	5
TRUE	colin-mock / wt-mock	colin-mock	wt-mock	AT3G01850.1;AT3G01850.2	74559.9	102411	0.457905	0.455333	0.999861	AT3G01850.1;AT3G01850.2	| Aldolase-type TIM barrel family protein | Chr3:300428-301987 REVERSE LENGTH=225 | 201606;| Aldolase-type TIM barrel family protein | Chr3:300428-301987 REVERSE LENGTH=225 | 201606	>AT3G01850.1 | Aldolase-type TIM barrel family protein | Chr3:300428-301987 REVERSE LENGTH=225 | 201606;>AT3G01850.2 | Aldolase-type TIM barrel family protein | Chr3:300428-301987 REVERSE LENGTH=225 | 201606	2
TRUE	colin-mock / wt-mock	colin-mock	wt-mock	AT1G36390.1;AT1G36390.2	345452	474400	0.457619	0.112783	0.999861	AT1G36390.1;AT1G36390.2	| Co-chaperone GrpE family protein | Chr1:13701811-13703524 REVERSE LENGTH=279 | 201606;| Co-chaperone GrpE family protein | Chr1:13701811-13703524 REVERSE LENGTH=279 | 201606	>AT1G36390.1 | Co-chaperone GrpE family protein | Chr1:13701811-13703524 REVERSE LENGTH=279 | 201606;>AT1G36390.2 | Co-chaperone GrpE family protein | Chr1:13701811-13703524 REVERSE LENGTH=279 | 201606	13
TRUE	colin-mock / wt-mock	colin-mock	wt-mock	AT4G30170.1	572825	786531	0.45741	0.57506	0.999861	AT4G30170.1	| Peroxidase family protein | Chr4:14762922-14764482 FORWARD LENGTH=325 | 201606	>AT4G30170.1 | Peroxidase family protein | Chr4:14762922-14764482 FORWARD LENGTH=325 | 201606	23
TRUE	colin-mock / wt-mock	colin-mock	wt-mock	AT2G26780.1;AT2G26780.2	62339.6	85569.5	0.456947	0.98108	0.999861	AT2G26780.1;AT2G26780.2	| ARM repeat superfamily protein | Chr2:11410125-11423598 FORWARD LENGTH=1826 | 201606;| ARM repeat superfamily protein | Chr2:11410125-11423598 FORWARD LENGTH=1812 | 201606	>AT2G26780.1 | ARM repeat superfamily protein | Chr2:11410125-11423598 FORWARD LENGTH=1826 | 201606;>AT2G26780.2 | ARM repeat superfamily protein | Chr2:11410125-11423598 FORWARD LENGTH=1812 | 201606	10
TRUE	colin-mock / wt-mock	colin-mock	wt-mock	AT1G75010.1	10940.7	15012.3	0.456446	0.414374	0.999861	AT1G75010.1	| GTP binding protein | Chr1:28164994-28169941 REVERSE LENGTH=741 | 201606	>AT1G75010.1 | GTP binding protein | Chr1:28164994-28169941 REVERSE LENGTH=741 | 201606	6
TRUE	colin-mock / wt-mock	colin-mock	wt-mock	AT5G64610.1	26786	36747.9	0.456183	0.35195	0.999861	AT5G64610.1	| histone acetyltransferase of the MYST family 1 | Chr5:25828333-25830503 REVERSE LENGTH=445 | 201606	>AT5G64610.1 | histone acetyltransferase of the MYST family 1 | Chr5:25828333-25830503 REVERSE LENGTH=445 | 201606	9
TRUE	colin-mock / wt-mock	colin-mock	wt-mock	AT1G10310.1	60913.8	83516.8	0.455296	0.00186803	0.64458	AT1G10310.1	| NAD(P)-binding Rossmann-fold superfamily protein | Chr1:3381733-3383874 REVERSE LENGTH=242 | 201606	>AT1G10310.1 | NAD(P)-binding Rossmann-fold superfamily protein | Chr1:3381733-3383874 REVERSE LENGTH=242 | 201606	10
TRUE	colin-mock / wt-mock	colin-mock	wt-mock	AT5G23310.1	243349	333595	0.455068	0.0348329	0.999861	AT5G23310.1	| Fe superoxide dismutase 3 | Chr5:7850624-7852241 FORWARD LENGTH=263 | 201606	>AT5G23310.1 | Fe superoxide dismutase 3 | Chr5:7850624-7852241 FORWARD LENGTH=263 | 201606	4
TRUE	colin-mock / wt-mock	colin-mock	wt-mock	AT1G15270.1	74599.9	102262	0.455022	0.692364	0.999861	AT1G15270.1	| Translation machinery associated TMA7 | Chr1:5250833-5252020 REVERSE LENGTH=64 | 201606	>AT1G15270.1 | Translation machinery associated TMA7 | Chr1:5250833-5252020 REVERSE LENGTH=64 | 201606	5
TRUE	colin-mock / wt-mock	colin-mock	wt-mock	AT2G35050.1;AT2G35050.2	25425.3	34835	0.454269	0.644091	0.999861	AT2G35050.1;AT2G35050.2	| kinase superfamily with octicosapeptide/Phox/Bem1p domain-containing protein | Chr2:14769708-14774796 FORWARD LENGTH=1257 | 201606;| kinase superfamily with octicosapeptide/Phox/Bem1p domain-containing protein | Chr2:14769708-14774796 FORWARD LENGTH=1257 | 201606	>AT2G35050.1 | kinase superfamily with octicosapeptide/Phox/Bem1p domain-containing protein | Chr2:14769708-14774796 FORWARD LENGTH=1257 | 201606;>AT2G35050.2 | kinase superfamily with octicosapeptide/Phox/Bem1p domain-containing protein | Chr2:14769708-14774796 FORWARD LENGTH=1257 | 201606	23
TRUE	colin-mock / wt-mock	colin-mock	wt-mock	AT1G02330.1	48092.5	65853	0.453439	0.335977	0.999861	AT1G02330.1	| integrator complex subunit-like protein | Chr1:462202-463521 REVERSE LENGTH=279 | 201606	>AT1G02330.1 | integrator complex subunit-like protein | Chr1:462202-463521 REVERSE LENGTH=279 | 201606	7
FALSE	colin-mock / wt-mock	colin-mock	wt-mock	AT3G09830.1;AT3G09830.2;AT3G09830.3	22429.2	30711.6	0.453403	NaN	NaN	AT3G09830.1;AT3G09830.2;AT3G09830.3	| Protein kinase superfamily protein | Chr3:3017199-3018696 FORWARD LENGTH=418 | 201606;| Protein kinase superfamily protein | Chr3:3017199-3018696 FORWARD LENGTH=418 | 201606;| Protein kinase superfamily protein | Chr3:3017199-3018696 FORWARD LENGTH=418 | 201606	>AT3G09830.1 | Protein kinase superfamily protein | Chr3:3017199-3018696 FORWARD LENGTH=418 | 201606;>AT3G09830.2 | Protein kinase superfamily protein | Chr3:3017199-3018696 FORWARD LENGTH=418 | 201606;>AT3G09830.3 | Protein kinase superfamily protein | Chr3:3017199-3018696 FORWARD LENGTH=418 | 201606	4
TRUE	colin-mock / wt-mock	colin-mock	wt-mock	AT1G60200.1;AT1G60200.2;AT1G60200.3;AT1G60200.4	33293.8	45562.8	0.452603	0.548276	0.999861	AT1G60200.1;AT1G60200.2;AT1G60200.3;AT1G60200.4	| splicing factor PWI domain-containing protein / RNA recognition motif (RRM)-containing protein | Chr1:22200882-22205241 REVERSE LENGTH=899 | 201606;| splicing factor PWI domain-containing protein / RNA recognition motif (RRM)-containing protein | Chr1:22200882-22203717 REVERSE LENGTH=750 | 201606;| splicing factor PWI domain-containing protein / RNA recognition motif (RRM)-containing protein | …	>AT1G60200.1 | splicing factor PWI domain-containing protein / RNA recognition motif (RRM)-containing protein | Chr1:22200882-22205241 REVERSE LENGTH=899 | 201606;>AT1G60200.2 | splicing factor PWI domain-containing protein / RNA recognition motif (RRM)-containing protein | Chr1:22200882-22203717 REVERSE LENGTH=750 | 201606;>AT1G60200.3 | splicing factor PWI domain-containing protein / RNA recogn…	7
TRUE	colin-mock / wt-mock	colin-mock	wt-mock	AT1G26550.1	72666.9	99417.6	0.452203	0.552218	0.999861	AT1G26550.1	| FKBP-like peptidyl-prolyl cis-trans isomerase family protein | Chr1:9171800-9172716 FORWARD LENGTH=142 | 201606	>AT1G26550.1 | FKBP-like peptidyl-prolyl cis-trans isomerase family protein | Chr1:9171800-9172716 FORWARD LENGTH=142 | 201606	8
TRUE	colin-mock / wt-mock	colin-mock	wt-mock	AT2G01190.1	102373	140026	0.45186	0.170346	0.999861	AT2G01190.1	| Octicosapeptide/Phox/Bem1p family protein | Chr2:115023-117296 FORWARD LENGTH=720 | 201606	>AT2G01190.1 | Octicosapeptide/Phox/Bem1p family protein | Chr2:115023-117296 FORWARD LENGTH=720 | 201606	12
TRUE	colin-mock / wt-mock	colin-mock	wt-mock	AT1G74050.1	1.42045e+06	1.94249e+06	0.451563	0.497577	0.999861	AT1G74050.1	| Ribosomal protein L6 family protein | Chr1:27847256-27848680 REVERSE LENGTH=233 | 201606	>AT1G74050.1 | Ribosomal protein L6 family protein | Chr1:27847256-27848680 REVERSE LENGTH=233 | 201606	26
TRUE	colin-mock / wt-mock	colin-mock	wt-mock	AT3G60180.1;AT3G60180.2	159560	218149	0.451218	0.172438	0.999861	AT3G60180.1;AT3G60180.2	| P-loop containing nucleoside triphosphate hydrolases superfamily protein | Chr3:22242781-22244015 REVERSE LENGTH=204 | 201606;| P-loop containing nucleoside triphosphate hydrolases superfamily protein | Chr3:22242781-22244015 REVERSE LENGTH=204 | 201606	>AT3G60180.1 | P-loop containing nucleoside triphosphate hydrolases superfamily protein | Chr3:22242781-22244015 REVERSE LENGTH=204 | 201606;>AT3G60180.2 | P-loop containing nucleoside triphosphate hydrolases superfamily protein | Chr3:22242781-22244015 REVERSE LENGTH=204 | 201606	12
TRUE	colin-mock / wt-mock	colin-mock	wt-mock	AT1G21400.1;AT1G21400.2;AT1G21400.3;AT1G21400.4;AT1G21400.5	115546	157894	0.450491	0.405895	0.999861	AT1G21400.1;AT1G21400.2;AT1G21400.3;AT1G21400.4;AT1G21400.5	| Thiamin diphosphate-binding fold (THDP-binding) superfamily protein | Chr1:7493492-7496240 FORWARD LENGTH=472 | 201606;| Thiamin diphosphate-binding fold (THDP-binding) superfamily protein | Chr1:7494486-7496240 FORWARD LENGTH=380 | 201606;| Thiamin diphosphate-binding fold (THDP-binding) superfamily protein | Chr1:7494169-7496240 FORWARD LENGTH=397 | 201606;| Thiamin diphosphate-binding fold (…	>AT1G21400.1 | Thiamin diphosphate-binding fold (THDP-binding) superfamily protein | Chr1:7493492-7496240 FORWARD LENGTH=472 | 201606;>AT1G21400.2 | Thiamin diphosphate-binding fold (THDP-binding) superfamily protein | Chr1:7494486-7496240 FORWARD LENGTH=380 | 201606;>AT1G21400.3 | Thiamin diphosphate-binding fold (THDP-binding) superfamily protein | Chr1:7494169-7496240 FORWARD LENGTH=397 | 2016…	9
TRUE	colin-mock / wt-mock	colin-mock	wt-mock	AT4G12850.1	149568	204321	0.450037	0.288139	0.999861	AT4G12850.1	| Far-red impaired responsive (FAR1) family protein | Chr4:7537065-7538276 FORWARD LENGTH=184 | 201606	>AT4G12850.1 | Far-red impaired responsive (FAR1) family protein | Chr4:7537065-7538276 FORWARD LENGTH=184 | 201606	1
TRUE	colin-mock / wt-mock	colin-mock	wt-mock	AT3G14100.1	66430	90740.2	0.449907	0.528907	0.999861	AT3G14100.1	| RNA-binding (RRM/RBD/RNP motifs) family protein | Chr3:4673027-4675950 FORWARD LENGTH=427 | 201606	>AT3G14100.1 | RNA-binding (RRM/RBD/RNP motifs) family protein | Chr3:4673027-4675950 FORWARD LENGTH=427 | 201606	4
TRUE	colin-mock / wt-mock	colin-mock	wt-mock	AT1G26520.1	433019	591053	0.448858	0.236445	0.999861	AT1G26520.1	| Cobalamin biosynthesis CobW-like protein | Chr1:9163448-9165594 REVERSE LENGTH=374 | 201606	>AT1G26520.1 | Cobalamin biosynthesis CobW-like protein | Chr1:9163448-9165594 REVERSE LENGTH=374 | 201606	11
TRUE	colin-mock / wt-mock	colin-mock	wt-mock	AT3G21190.1	62056.2	84633.4	0.447651	0.620718	0.999861	AT3G21190.1	| O-fucosyltransferase family protein | Chr3:7432579-7434543 REVERSE LENGTH=422 | 201606	>AT3G21190.1 | O-fucosyltransferase family protein | Chr3:7432579-7434543 REVERSE LENGTH=422 | 201606	23
TRUE	colin-mock / wt-mock	colin-mock	wt-mock	AT5G04710.1	173404	236415	0.447187	0.445705	0.999861	AT5G04710.1	| Zn-dependent exopeptidases superfamily protein | Chr5:1357273-1360128 REVERSE LENGTH=526 | 201606	>AT5G04710.1 | Zn-dependent exopeptidases superfamily protein | Chr5:1357273-1360128 REVERSE LENGTH=526 | 201606	6
TRUE	colin-mock / wt-mock	colin-mock	wt-mock	AT4G37160.1	39814	54278.5	0.447104	0.683718	0.999861	AT4G37160.1	| SKU5 similar 15 | Chr4:17494820-17497124 REVERSE LENGTH=541 | 201606	>AT4G37160.1 | SKU5 similar 15 | Chr4:17494820-17497124 REVERSE LENGTH=541 | 201606	7
TRUE	colin-mock / wt-mock	colin-mock	wt-mock	AT5G43280.1	114383	155803	0.445849	0.124906	0.999861	AT5G43280.1	| delta(3%2C5)%2Cdelta(2%2C4)-dienoyl-CoA isomerase 1 | Chr5:17367947-17369113 FORWARD LENGTH=278 | 201606	>AT5G43280.1 | delta(3%2C5)%2Cdelta(2%2C4)-dienoyl-CoA isomerase 1 | Chr5:17367947-17369113 FORWARD LENGTH=278 | 201606	3
TRUE	colin-mock / wt-mock	colin-mock	wt-mock	AT1G30230.1;AT1G30230.2	1.9251e+06	2.62199e+06	0.44573	0.0912691	0.999861	AT1G30230.1;AT1G30230.2	| translation elongation factor EF1B/ribosomal protein S6 family protein | Chr1:10639286-10640515 FORWARD LENGTH=231 | 201606;| translation elongation factor EF1B/ribosomal protein S6 family protein | Chr1:10639286-10640601 FORWARD LENGTH=260 | 201606	>AT1G30230.1 | translation elongation factor EF1B/ribosomal protein S6 family protein | Chr1:10639286-10640515 FORWARD LENGTH=231 | 201606;>AT1G30230.2 | translation elongation factor EF1B/ribosomal protein S6 family protein | Chr1:10639286-10640601 FORWARD LENGTH=260 | 201606	9
TRUE	colin-mock / wt-mock	colin-mock	wt-mock	AT1G05150.1	44621.2	60759.7	0.445385	0.410855	0.999861	AT1G05150.1	| Calcium-binding tetratricopeptide family protein | Chr1:1484280-1486706 REVERSE LENGTH=808 | 201606	>AT1G05150.1 | Calcium-binding tetratricopeptide family protein | Chr1:1484280-1486706 REVERSE LENGTH=808 | 201606	27
TRUE	colin-mock / wt-mock	colin-mock	wt-mock	AT3G16260.1;AT3G16260.3	13443.4	18301.2	0.445035	0.536632	0.999861	AT3G16260.1;AT3G16260.3	| tRNAse Z4 | Chr3:5509397-5513118 FORWARD LENGTH=942 | 201606;| tRNAse Z4 | Chr3:5509886-5513118 FORWARD LENGTH=805 | 201606	>AT3G16260.1 | tRNAse Z4 | Chr3:5509397-5513118 FORWARD LENGTH=942 | 201606;>AT3G16260.3 | tRNAse Z4 | Chr3:5509886-5513118 FORWARD LENGTH=805 | 201606	12
FALSE	colin-mock / wt-mock	colin-mock	wt-mock	AT4G39400.1	12891.3	17542.9	0.444494	NaN	NaN	AT4G39400.1	| Leucine-rich receptor-like protein kinase family protein | Chr4:18324826-18328416 FORWARD LENGTH=1196 | 201606	>AT4G39400.1 | Leucine-rich receptor-like protein kinase family protein | Chr4:18324826-18328416 FORWARD LENGTH=1196 | 201606	15
TRUE	colin-mock / wt-mock	colin-mock	wt-mock	ATCG00640.1	834035	1.13464e+06	0.444054	0.710765	0.999861	ATCG00640.1	| ribosomal protein L33 | ChrC:67488-67688 FORWARD LENGTH=66 | 201606	>ATCG00640.1 | ribosomal protein L33 | ChrC:67488-67688 FORWARD LENGTH=66 | 201606	4
TRUE	colin-mock / wt-mock	colin-mock	wt-mock	AT5G13370.1	152385	207250	0.443643	0.208278	0.999861	AT5G13370.1	| Auxin-responsive GH3 family protein | Chr5:4286996-4289424 FORWARD LENGTH=595 | 201606	>AT5G13370.1 | Auxin-responsive GH3 family protein | Chr5:4286996-4289424 FORWARD LENGTH=595 | 201606	27
TRUE	colin-mock / wt-mock	colin-mock	wt-mock	AT5G26260.1	1.06282e+06	1.44462e+06	0.442785	0.317295	0.999861	AT5G26260.1	| TRAF-like family protein | Chr5:9200492-9202153 FORWARD LENGTH=351 | 201606	>AT5G26260.1 | TRAF-like family protein | Chr5:9200492-9202153 FORWARD LENGTH=351 | 201606	19
FALSE	colin-mock / wt-mock	colin-mock	wt-mock	AT1G67900.1;AT1G67900.2;AT1G67900.3;AT1G67900.4;AT1G67900.5;AT1G67900.6	25526.9	34678.5	0.442027	NaN	NaN	AT1G67900.1;AT1G67900.2;AT1G67900.3;AT1G67900.4;AT1G67900.5;AT1G67900.6	| Phototropic-responsive NPH3 family protein | Chr1:25467737-25469888 FORWARD LENGTH=631 | 201606;| Phototropic-responsive NPH3 family protein | Chr1:25467737-25469888 FORWARD LENGTH=631 | 201606;| Phototropic-responsive NPH3 family protein | Chr1:25467737-25469888 FORWARD LENGTH=631 | 201606;| Phototropic-responsive NPH3 family protein | Chr1:25467737-25469888 FORWARD LENGTH=631 | 201606;| Photo…	>AT1G67900.1 | Phototropic-responsive NPH3 family protein | Chr1:25467737-25469888 FORWARD LENGTH=631 | 201606;>AT1G67900.2 | Phototropic-responsive NPH3 family protein | Chr1:25467737-25469888 FORWARD LENGTH=631 | 201606;>AT1G67900.3 | Phototropic-responsive NPH3 family protein | Chr1:25467737-25469888 FORWARD LENGTH=631 | 201606;>AT1G67900.4 | Phototropic-responsive NPH3 family protein | Chr1:2…	10
TRUE	colin-mock / wt-mock	colin-mock	wt-mock	AT4G08780.1	109946	149351	0.441903	0.81388	0.999861	AT4G08780.1	| Peroxidase superfamily protein | Chr4:5604153-5608202 FORWARD LENGTH=346 | 201606	>AT4G08780.1 | Peroxidase superfamily protein | Chr4:5604153-5608202 FORWARD LENGTH=346 | 201606	10
TRUE	colin-mock / wt-mock	colin-mock	wt-mock	AT5G18570.1	74190.2	100707	0.440864	0.44738	0.999861	AT5G18570.1	| GTP1/OBG family protein | Chr5:6171839-6174823 REVERSE LENGTH=681 | 201606	>AT5G18570.1 | GTP1/OBG family protein | Chr5:6171839-6174823 REVERSE LENGTH=681 | 201606	13
TRUE	colin-mock / wt-mock	colin-mock	wt-mock	AT4G34260.1	141014	191309	0.440068	0.311236	0.999861	AT4G34260.1	| 1%2C2-alpha-L-fucosidase | Chr4:16398130-16401591 FORWARD LENGTH=843 | 201606	>AT4G34260.1 | 1%2C2-alpha-L-fucosidase | Chr4:16398130-16401591 FORWARD LENGTH=843 | 201606	25
TRUE	colin-mock / wt-mock	colin-mock	wt-mock	AT2G23370.1	56531.5	76666.7	0.439543	0.87421	0.999861	AT2G23370.1	| cyclin delta-3 | Chr2:9953067-9955018 REVERSE LENGTH=340 | 201606	>AT2G23370.1 | cyclin delta-3 | Chr2:9953067-9955018 REVERSE LENGTH=340 | 201606	12
TRUE	colin-mock / wt-mock	colin-mock	wt-mock	AT2G46930.1	150278	203789	0.439449	0.55905	0.999861	AT2G46930.1	| Pectinacetylesterase family protein | Chr2:19283625-19286090 FORWARD LENGTH=416 | 201606	>AT2G46930.1 | Pectinacetylesterase family protein | Chr2:19283625-19286090 FORWARD LENGTH=416 | 201606	7
TRUE	colin-mock / wt-mock	colin-mock	wt-mock	AT2G47330.1	35108.6	47595.4	0.438999	0.889697	0.999861	AT2G47330.1	| P-loop containing nucleoside triphosphate hydrolases superfamily protein | Chr2:19429083-19431617 REVERSE LENGTH=760 | 201606	>AT2G47330.1 | P-loop containing nucleoside triphosphate hydrolases superfamily protein | Chr2:19429083-19431617 REVERSE LENGTH=760 | 201606	17
TRUE	colin-mock / wt-mock	colin-mock	wt-mock	AT2G28190.1	12985.3	17602.7	0.43892	0.204406	0.999861	AT2G28190.1	| copper/zinc superoxide dismutase 2 | Chr2:12014548-12016303 FORWARD LENGTH=216 | 201606	>AT2G28190.1 | copper/zinc superoxide dismutase 2 | Chr2:12014548-12016303 FORWARD LENGTH=216 | 201606	5
TRUE	colin-mock / wt-mock	colin-mock	wt-mock	AT2G35770.1	6072.96	8227.03	0.437971	0.760798	0.999861	AT2G35770.1	| serine carboxypeptidase-like 28 | Chr2:15034179-15036497 REVERSE LENGTH=462 | 201606	>AT2G35770.1 | serine carboxypeptidase-like 28 | Chr2:15034179-15036497 REVERSE LENGTH=462 | 201606	4
TRUE	colin-mock / wt-mock	colin-mock	wt-mock	AT4G29840.1	1184363	1.60367e+06	0.437263	0.0515582	0.999861	AT4G29840.1	| Pyridoxal-5'-phosphate-dependent enzyme family protein | Chr4:14599434-14601014 REVERSE LENGTH=526 | 201606	>AT4G29840.1 | Pyridoxal-5'-phosphate-dependent enzyme family protein | Chr4:14599434-14601014 REVERSE LENGTH=526 | 201606	20
TRUE	colin-mock / wt-mock	colin-mock	wt-mock	AT4G31700.1	1.0141e+06	1372978	0.437114	0.130727	0.999861	AT4G31700.1	| ribosomal protein S6 | Chr4:15346306-15347714 REVERSE LENGTH=250 | 201606	>AT4G31700.1 | ribosomal protein S6 | Chr4:15346306-15347714 REVERSE LENGTH=250 | 201606	8
TRUE	colin-mock / wt-mock	colin-mock	wt-mock	AT2G33450.1	172094	232911	0.436587	0.0974506	0.999861	AT2G33450.1	| Ribosomal L28 family | Chr2:14173620-14174380 FORWARD LENGTH=143 | 201606	>AT2G33450.1 | Ribosomal L28 family | Chr2:14173620-14174380 FORWARD LENGTH=143 | 201606	9
TRUE	colin-mock / wt-mock	colin-mock	wt-mock	AT5G14320.1	1.43476e+06	1941471	0.43634	0.554507	0.999861	AT5G14320.1	| Ribosomal protein S13/S18 family | Chr5:4617839-4618772 REVERSE LENGTH=169 | 201606	>AT5G14320.1 | Ribosomal protein S13/S18 family | Chr5:4617839-4618772 REVERSE LENGTH=169 | 201606	10
TRUE	colin-mock / wt-mock	colin-mock	wt-mock	AT1G77060.1	388132	525122	0.436105	0.559871	0.999861	AT1G77060.1	| Phosphoenolpyruvate carboxylase family protein | Chr1:28951804-28953449 REVERSE LENGTH=339 | 201606	>AT1G77060.1 | Phosphoenolpyruvate carboxylase family protein | Chr1:28951804-28953449 REVERSE LENGTH=339 | 201606	3
TRUE	colin-mock / wt-mock	colin-mock	wt-mock	AT5G48020.1	44214.4	59806.9	0.435796	0.690233	0.999861	AT5G48020.1	| 2-oxoglutarate (2OG) and Fe(II)-dependent oxygenase superfamily protein | Chr5:19462888-19464790 REVERSE LENGTH=355 | 201606	>AT5G48020.1 | 2-oxoglutarate (2OG) and Fe(II)-dependent oxygenase superfamily protein | Chr5:19462888-19464790 REVERSE LENGTH=355 | 201606	13
TRUE	colin-mock / wt-mock	colin-mock	wt-mock	AT2G36620.1	1.55032e+06	2.09543e+06	0.434683	0.156141	0.999861	AT2G36620.1	| ribosomal protein L24 | Chr2:15350548-15351819 REVERSE LENGTH=164 | 201606	>AT2G36620.1 | ribosomal protein L24 | Chr2:15350548-15351819 REVERSE LENGTH=164 | 201606	9
TRUE	colin-mock / wt-mock	colin-mock	wt-mock	AT3G12640.1;AT3G12640.2;AT3G12640.3;AT3G12640.4	37400.8	50527.1	0.433987	0.922927	0.999861	AT3G12640.1;AT3G12640.2;AT3G12640.3;AT3G12640.4	| RNA binding (RRM/RBD/RNP motifs) family protein | Chr3:4014455-4017675 FORWARD LENGTH=638 | 201606;| RNA binding (RRM/RBD/RNP motifs) family protein | Chr3:4014455-4017675 FORWARD LENGTH=662 | 201606;| RNA binding (RRM/RBD/RNP motifs) family protein | Chr3:4014455-4017675 FORWARD LENGTH=662 | 201606;| RNA binding (RRM/RBD/RNP motifs) family protein | Chr3:4014455-4017675 FORWARD LENGTH=630 | 20…	>AT3G12640.1 | RNA binding (RRM/RBD/RNP motifs) family protein | Chr3:4014455-4017675 FORWARD LENGTH=638 | 201606;>AT3G12640.2 | RNA binding (RRM/RBD/RNP motifs) family protein | Chr3:4014455-4017675 FORWARD LENGTH=662 | 201606;>AT3G12640.3 | RNA binding (RRM/RBD/RNP motifs) family protein | Chr3:4014455-4017675 FORWARD LENGTH=662 | 201606;>AT3G12640.4 | RNA binding (RRM/RBD/RNP motifs) family pr…	9
TRUE	colin-mock / wt-mock	colin-mock	wt-mock	AT4G14890.1	160070	216047	0.432647	0.562626	0.999861	AT4G14890.1	| 2Fe-2S ferredoxin-like superfamily protein | Chr4:8520887-8521351 FORWARD LENGTH=154 | 201606	>AT4G14890.1 | 2Fe-2S ferredoxin-like superfamily protein | Chr4:8520887-8521351 FORWARD LENGTH=154 | 201606	5
TRUE	colin-mock / wt-mock	colin-mock	wt-mock	AT5G19510.1	2513752	3.39277e+06	0.432619	0.0125956	0.999861	AT5G19510.1	| Translation elongation factor EF1B/ribosomal protein S6 family protein | Chr5:6581854-6583137 REVERSE LENGTH=224 | 201606	>AT5G19510.1 | Translation elongation factor EF1B/ribosomal protein S6 family protein | Chr5:6581854-6583137 REVERSE LENGTH=224 | 201606	13
FALSE	colin-mock / wt-mock	colin-mock	wt-mock	AT5G13310.1;AT5G13310.2	4439.01	5985.24	0.431171	NaN	NaN	AT5G13310.1;AT5G13310.2	| hypothetical protein | Chr5:4263561-4264989 FORWARD LENGTH=370 | 201606;| hypothetical protein | Chr5:4263561-4264989 FORWARD LENGTH=370 | 201606	>AT5G13310.1 | hypothetical protein | Chr5:4263561-4264989 FORWARD LENGTH=370 | 201606;>AT5G13310.2 | hypothetical protein | Chr5:4263561-4264989 FORWARD LENGTH=370 | 201606	11
TRUE	colin-mock / wt-mock	colin-mock	wt-mock	AT2G35020.1	22250.1	29981	0.430238	0.544808	0.999861	AT2G35020.1	| N-acetylglucosamine-1-phosphate uridylyltransferase 2 | Chr2:14756803-14760477 FORWARD LENGTH=502 | 201606	>AT2G35020.1 | N-acetylglucosamine-1-phosphate uridylyltransferase 2 | Chr2:14756803-14760477 FORWARD LENGTH=502 | 201606	6
TRUE	colin-mock / wt-mock	colin-mock	wt-mock	AT1G74320.1	27143	36558	0.429607	0.94205	0.999861	AT1G74320.1	| Protein kinase superfamily protein | Chr1:27941192-27942903 FORWARD LENGTH=350 | 201606	>AT1G74320.1 | Protein kinase superfamily protein | Chr1:27941192-27942903 FORWARD LENGTH=350 | 201606	9
TRUE	colin-mock / wt-mock	colin-mock	wt-mock	AT3G14900.1	79323.2	106833	0.429537	0.285811	0.999861	AT3G14900.1	| hypothetical protein | Chr3:5013442-5015277 REVERSE LENGTH=611 | 201606	>AT3G14900.1 | hypothetical protein | Chr3:5013442-5015277 REVERSE LENGTH=611 | 201606	11
TRUE	colin-mock / wt-mock	colin-mock	wt-mock	AT3G07170.1	112694	151684	0.428655	0.470808	0.999861	AT3G07170.1	| Sterile alpha motif (SAM) domain-containing protein | Chr3:2280428-2282097 FORWARD LENGTH=203 | 201606	>AT3G07170.1 | Sterile alpha motif (SAM) domain-containing protein | Chr3:2280428-2282097 FORWARD LENGTH=203 | 201606	8
TRUE	colin-mock / wt-mock	colin-mock	wt-mock	AT5G23820.1	1.69903e+06	2.28657e+06	0.428477	0.0822828	0.999861	AT5G23820.1	| MD-2-related lipid recognition domain-containing protein | Chr5:8031386-8032809 FORWARD LENGTH=164 | 201606	>AT5G23820.1 | MD-2-related lipid recognition domain-containing protein | Chr5:8031386-8032809 FORWARD LENGTH=164 | 201606	7
TRUE	colin-mock / wt-mock	colin-mock	wt-mock	AT1G11430.1	805963	1.0846e+06	0.428379	0.694816	0.999861	AT1G11430.1	| plastid developmental protein DAG | Chr1:3847273-3848938 FORWARD LENGTH=232 | 201606	>AT1G11430.1 | plastid developmental protein DAG | Chr1:3847273-3848938 FORWARD LENGTH=232 | 201606	3
TRUE	colin-mock / wt-mock	colin-mock	wt-mock	AT3G62130.1;AT3G62130.2	29690.7	39922.1	0.427176	0.472236	0.999861	AT3G62130.1;AT3G62130.2	| Pyridoxal phosphate (PLP)-dependent transferases superfamily protein | Chr3:23004994-23006358 FORWARD LENGTH=454 | 201606;| Pyridoxal phosphate (PLP)-dependent transferases superfamily protein | Chr3:23004994-23006358 FORWARD LENGTH=454 | 201606	>AT3G62130.1 | Pyridoxal phosphate (PLP)-dependent transferases superfamily protein | Chr3:23004994-23006358 FORWARD LENGTH=454 | 201606;>AT3G62130.2 | Pyridoxal phosphate (PLP)-dependent transferases superfamily protein | Chr3:23004994-23006358 FORWARD LENGTH=454 | 201606	17
TRUE	colin-mock / wt-mock	colin-mock	wt-mock	AT2G23090.1	57509.4	77262.1	0.425964	0.707689	0.999861	AT2G23090.1	| Uncharacterized protein family SERF | Chr2:9829657-9830274 REVERSE LENGTH=78 | 201606	>AT2G23090.1 | Uncharacterized protein family SERF | Chr2:9829657-9830274 REVERSE LENGTH=78 | 201606	3
TRUE	colin-mock / wt-mock	colin-mock	wt-mock	AT4G35570.1;AT4G35570.2	44309.7	59528.2	0.42595	0.113108	0.999861	AT4G35570.1;AT4G35570.2	| high mobility group B5 | Chr4:16887363-16888184 REVERSE LENGTH=125 | 201606;| high mobility group B5 | Chr4:16887363-16888184 REVERSE LENGTH=125 | 201606	>AT4G35570.1 | high mobility group B5 | Chr4:16887363-16888184 REVERSE LENGTH=125 | 201606;>AT4G35570.2 | high mobility group B5 | Chr4:16887363-16888184 REVERSE LENGTH=125 | 201606	6
TRUE	colin-mock / wt-mock	colin-mock	wt-mock	AT5G64110.1	31978.8	42931.8	0.424929	0.533859	0.999861	AT5G64110.1	| Peroxidase superfamily protein | Chr5:25654575-25655946 REVERSE LENGTH=330 | 201606	>AT5G64110.1 | Peroxidase superfamily protein | Chr5:25654575-25655946 REVERSE LENGTH=330 | 201606	2
TRUE	colin-mock / wt-mock	colin-mock	wt-mock	AT1G59520.1;AT1G59520.2;AT1G59520.3;AT1G59520.4;AT1G59520.5;AT1G59520.6	32485.9	43606.8	0.424741	0.881791	0.999861	AT1G59520.1;AT1G59520.2;AT1G59520.3;AT1G59520.4;AT1G59520.5;AT1G59520.6	| CW7 | Chr1:21861589-21866016 FORWARD LENGTH=388 | 201606;| CW7 | Chr1:21861589-21865418 FORWARD LENGTH=319 | 201606;| CW7 | Chr1:21861589-21866016 FORWARD LENGTH=388 | 201606;| CW7 | Chr1:21861589-21865940 FORWARD LENGTH=396 | 201606;| CW7 | Chr1:21861589-21866016 FORWARD LENGTH=353 | 201606;| CW7 | Chr1:21861589-21865418 FORWARD LENGTH=319 | 201606	>AT1G59520.1 | CW7 | Chr1:21861589-21866016 FORWARD LENGTH=388 | 201606;>AT1G59520.2 | CW7 | Chr1:21861589-21865418 FORWARD LENGTH=319 | 201606;>AT1G59520.3 | CW7 | Chr1:21861589-21866016 FORWARD LENGTH=388 | 201606;>AT1G59520.4 | CW7 | Chr1:21861589-21865940 FORWARD LENGTH=396 | 201606;>AT1G59520.5 | CW7 | Chr1:21861589-21866016 FORWARD LENGTH=353 | 201606;>AT1G59520.6 | CW7 | Chr1:21861589-2186…	3
TRUE	colin-mock / wt-mock	colin-mock	wt-mock	AT4G16265.1	53484.3	71773.5	0.424337	0.627406	0.999861	AT4G16265.1	| RNA polymerases M/15 Kd subunit | Chr4:9202529-9203975 REVERSE LENGTH=114 | 201606	>AT4G16265.1 | RNA polymerases M/15 Kd subunit | Chr4:9202529-9203975 REVERSE LENGTH=114 | 201606	4
TRUE	colin-mock / wt-mock	colin-mock	wt-mock	AT3G22060.1	364988	489118	0.42233	0.641971	0.999861	AT3G22060.1	| Receptor-like protein kinase-related family protein | Chr3:7771065-7772137 FORWARD LENGTH=252 | 201606	>AT3G22060.1 | Receptor-like protein kinase-related family protein | Chr3:7771065-7772137 FORWARD LENGTH=252 | 201606	11
TRUE	colin-mock / wt-mock	colin-mock	wt-mock	AT3G54860.1;AT3G54860.2	206488	276661	0.422058	0.0541516	0.999861	AT3G54860.1;AT3G54860.2	| Sec1/munc18-like (SM) proteins superfamily | Chr3:20324286-20329841 REVERSE LENGTH=592 | 201606;| Sec1/munc18-like (SM) proteins superfamily | Chr3:20324286-20329841 REVERSE LENGTH=608 | 201606	>AT3G54860.1 | Sec1/munc18-like (SM) proteins superfamily | Chr3:20324286-20329841 REVERSE LENGTH=592 | 201606;>AT3G54860.2 | Sec1/munc18-like (SM) proteins superfamily | Chr3:20324286-20329841 REVERSE LENGTH=608 | 201606	5
TRUE	colin-mock / wt-mock	colin-mock	wt-mock	AT3G25580.1;AT3G25580.2	50685.5	67902.3	0.421887	0.204922	0.999861	AT3G25580.1;AT3G25580.2	| Thioredoxin superfamily protein | Chr3:9292557-9294148 FORWARD LENGTH=210 | 201606;| Thioredoxin superfamily protein | Chr3:9292653-9294148 FORWARD LENGTH=205 | 201606	>AT3G25580.1 | Thioredoxin superfamily protein | Chr3:9292557-9294148 FORWARD LENGTH=210 | 201606;>AT3G25580.2 | Thioredoxin superfamily protein | Chr3:9292653-9294148 FORWARD LENGTH=205 | 201606	5
FALSE	colin-mock / wt-mock	colin-mock	wt-mock	AT5G53540.1	13965.1	18704.8	0.421577	NaN	NaN	AT5G53540.1	| P-loop containing nucleoside triphosphate hydrolases superfamily protein | Chr5:21749561-21751099 REVERSE LENGTH=403 | 201606	>AT5G53540.1 | P-loop containing nucleoside triphosphate hydrolases superfamily protein | Chr5:21749561-21751099 REVERSE LENGTH=403 | 201606	6
TRUE	colin-mock / wt-mock	colin-mock	wt-mock	AT1G02930.1;AT1G02930.2	978469	1.30974e+06	0.420687	0.0728279	0.999861	AT1G02930.1;AT1G02930.2	| glutathione S-transferase 6 | Chr1:661363-662191 REVERSE LENGTH=208 | 201606;| glutathione S-transferase 6 | Chr1:661363-662191 REVERSE LENGTH=208 | 201606	>AT1G02930.1 | glutathione S-transferase 6 | Chr1:661363-662191 REVERSE LENGTH=208 | 201606;>AT1G02930.2 | glutathione S-transferase 6 | Chr1:661363-662191 REVERSE LENGTH=208 | 201606	21
TRUE	colin-mock / wt-mock	colin-mock	wt-mock	AT3G28900.1	157400	210633	0.420291	0.176148	0.999861	AT3G28900.1	| Ribosomal protein L34e superfamily protein | Chr3:10902864-10904415 REVERSE LENGTH=120 | 201606	>AT3G28900.1 | Ribosomal protein L34e superfamily protein | Chr3:10902864-10904415 REVERSE LENGTH=120 | 201606	4
TRUE	colin-mock / wt-mock	colin-mock	wt-mock	AT4G31770.1;AT4G31770.2	33057.3	44215.9	0.419595	0.466854	0.999861	AT4G31770.1;AT4G31770.2	| debranching enzyme 1 | Chr4:15370296-15372422 REVERSE LENGTH=418 | 201606;| debranching enzyme 1 | Chr4:15370514-15372422 REVERSE LENGTH=405 | 201606	>AT4G31770.1 | debranching enzyme 1 | Chr4:15370296-15372422 REVERSE LENGTH=418 | 201606;>AT4G31770.2 | debranching enzyme 1 | Chr4:15370514-15372422 REVERSE LENGTH=405 | 201606	10
FALSE	colin-mock / wt-mock	colin-mock	wt-mock	AT4G17230.1;AT4G17230.2	4540.78	6071.72	0.419167	NaN	NaN	AT4G17230.1;AT4G17230.2	| SCARECROW-like 13 | Chr4:9661218-9662807 REVERSE LENGTH=529 | 201606;| SCARECROW-like 13 | Chr4:9661218-9662807 REVERSE LENGTH=529 | 201606	>AT4G17230.1 | SCARECROW-like 13 | Chr4:9661218-9662807 REVERSE LENGTH=529 | 201606;>AT4G17230.2 | SCARECROW-like 13 | Chr4:9661218-9662807 REVERSE LENGTH=529 | 201606	2
TRUE	colin-mock / wt-mock	colin-mock	wt-mock	AT4G29440.1;AT4G29440.2	15498.6	20717.1	0.418684	0.164299	0.999861	AT4G29440.1;AT4G29440.2	| Regulator of Vps4 activity in the MVB pathway protein | Chr4:14473942-14477721 REVERSE LENGTH=1090 | 201606;| Regulator of Vps4 activity in the MVB pathway protein | Chr4:14473942-14477683 REVERSE LENGTH=1062 | 201606	>AT4G29440.1 | Regulator of Vps4 activity in the MVB pathway protein | Chr4:14473942-14477721 REVERSE LENGTH=1090 | 201606;>AT4G29440.2 | Regulator of Vps4 activity in the MVB pathway protein | Chr4:14473942-14477683 REVERSE LENGTH=1062 | 201606	16
TRUE	colin-mock / wt-mock	colin-mock	wt-mock	AT1G02360.1;AT1G02360.2;AT1G02360.3	134404	179577	0.418019	0.0683613	0.999861	AT1G02360.1;AT1G02360.2;AT1G02360.3	| Chitinase family protein | Chr1:472138-473116 REVERSE LENGTH=272 | 201606;| Chitinase family protein | Chr1:472138-473254 REVERSE LENGTH=318 | 201606;| Chitinase family protein | Chr1:472138-473272 REVERSE LENGTH=324 | 201606	>AT1G02360.1 | Chitinase family protein | Chr1:472138-473116 REVERSE LENGTH=272 | 201606;>AT1G02360.2 | Chitinase family protein | Chr1:472138-473254 REVERSE LENGTH=318 | 201606;>AT1G02360.3 | Chitinase family protein | Chr1:472138-473272 REVERSE LENGTH=324 | 201606	4
TRUE	colin-mock / wt-mock	colin-mock	wt-mock	AT2G28950.1	64486.6	86155.3	0.417941	0.952347	0.999861	AT2G28950.1	| expansin A6 | Chr2:12431840-12433482 REVERSE LENGTH=257 | 201606	>AT2G28950.1 | expansin A6 | Chr2:12431840-12433482 REVERSE LENGTH=257 | 201606	3
TRUE	colin-mock / wt-mock	colin-mock	wt-mock	AT5G52890.1	17597.2	23506.5	0.417718	0.430318	0.999861	AT5G52890.1	| AT hook motif-containing protein | Chr5:21445040-21446197 REVERSE LENGTH=357 | 201606	>AT5G52890.1 | AT hook motif-containing protein | Chr5:21445040-21446197 REVERSE LENGTH=357 | 201606	9
TRUE	colin-mock / wt-mock	colin-mock	wt-mock	AT1G47600.1;AT1G47600.2	259314	346143	0.416669	0.206888	0.999861	AT1G47600.1;AT1G47600.2	| beta glucosidase 34 | Chr1:17491771-17494589 FORWARD LENGTH=511 | 201606;| beta glucosidase 34 | Chr1:17491771-17494589 FORWARD LENGTH=510 | 201606	>AT1G47600.1 | beta glucosidase 34 | Chr1:17491771-17494589 FORWARD LENGTH=511 | 201606;>AT1G47600.2 | beta glucosidase 34 | Chr1:17491771-17494589 FORWARD LENGTH=510 | 201606	8
TRUE	colin-mock / wt-mock	colin-mock	wt-mock	AT2G35690.1	58271.6	77678.1	0.414716	0.763661	0.999861	AT2G35690.1	| acyl-CoA oxidase 5 | Chr2:14999962-15002892 FORWARD LENGTH=664 | 201606	>AT2G35690.1 | acyl-CoA oxidase 5 | Chr2:14999962-15002892 FORWARD LENGTH=664 | 201606	15
FALSE	colin-mock / wt-mock	colin-mock	wt-mock	AT1G48610.1;AT1G48610.2	16050.6	21392.5	0.414474	NaN	NaN	AT1G48610.1;AT1G48610.2	| AT hook motif-containing protein | Chr1:17971027-17972798 REVERSE LENGTH=212 | 201606;| AT hook motif-containing protein | Chr1:17971322-17972798 REVERSE LENGTH=198 | 201606	>AT1G48610.1 | AT hook motif-containing protein | Chr1:17971027-17972798 REVERSE LENGTH=212 | 201606;>AT1G48610.2 | AT hook motif-containing protein | Chr1:17971322-17972798 REVERSE LENGTH=198 | 201606	4
TRUE	colin-mock / wt-mock	colin-mock	wt-mock	AT4G21660.1;AT4G21660.2;AT4G21660.3	76705.1	102150	0.413299	0.756252	0.999861	AT4G21660.1;AT4G21660.2;AT4G21660.3	| proline-rich spliceosome-associated (PSP) family protein | Chr4:11506259-11509772 REVERSE LENGTH=584 | 201606;| proline-rich spliceosome-associated (PSP) family protein | Chr4:11506259-11509772 REVERSE LENGTH=598 | 201606;| proline-rich spliceosome-associated (PSP) family protein | Chr4:11506259-11509772 REVERSE LENGTH=678 | 201606	>AT4G21660.1 | proline-rich spliceosome-associated (PSP) family protein | Chr4:11506259-11509772 REVERSE LENGTH=584 | 201606;>AT4G21660.2 | proline-rich spliceosome-associated (PSP) family protein | Chr4:11506259-11509772 REVERSE LENGTH=598 | 201606;>AT4G21660.3 | proline-rich spliceosome-associated (PSP) family protein | Chr4:11506259-11509772 REVERSE LENGTH=678 | 201606	12
TRUE	colin-mock / wt-mock	colin-mock	wt-mock	AT4G12060.1	1.13184e+06	1507187	0.41319	0.415436	0.999861	AT4G12060.1	| Double Clp-N motif protein | Chr4:7228269-7229898 REVERSE LENGTH=241 | 201606	>AT4G12060.1 | Double Clp-N motif protein | Chr4:7228269-7229898 REVERSE LENGTH=241 | 201606	6
TRUE	colin-mock / wt-mock	colin-mock	wt-mock	IPI:CON_IPI00290078.5|SWISS-PROT:P19013	162398	216217	0.41295	0.424203	0.999861	IPI:CON_IPI00290078.5|SWISS-PROT:P19013	NaN	NaN	1
TRUE	colin-mock / wt-mock	colin-mock	wt-mock	AT5G64570.1;AT5G64570.2	448239	596632	0.412574	0.755149	0.999861	AT5G64570.1;AT5G64570.2	| beta-D-xylosidase 4 | Chr5:25810227-25813309 REVERSE LENGTH=784 | 201606;| beta-D-xylosidase 4 | Chr5:25810227-25812453 REVERSE LENGTH=626 | 201606	>AT5G64570.1 | beta-D-xylosidase 4 | Chr5:25810227-25813309 REVERSE LENGTH=784 | 201606;>AT5G64570.2 | beta-D-xylosidase 4 | Chr5:25810227-25812453 REVERSE LENGTH=626 | 201606	10
TRUE	colin-mock / wt-mock	colin-mock	wt-mock	AT1G17980.1	14118.9	18789.8	0.412321	0.936953	0.999861	AT1G17980.1	| poly(A) polymerase 1 | Chr1:6187742-6191418 REVERSE LENGTH=713 | 201606	>AT1G17980.1 | poly(A) polymerase 1 | Chr1:6187742-6191418 REVERSE LENGTH=713 | 201606	11
TRUE	colin-mock / wt-mock	colin-mock	wt-mock	AT3G48930.1	2.13719e+06	2.84421e+06	0.412315	0.3468	0.999861	AT3G48930.1	| Nucleic acid-binding%2C OB-fold-like protein | Chr3:18141017-18142189 REVERSE LENGTH=160 | 201606	>AT3G48930.1 | Nucleic acid-binding%2C OB-fold-like protein | Chr3:18141017-18142189 REVERSE LENGTH=160 | 201606	17
TRUE	colin-mock / wt-mock	colin-mock	wt-mock	AT5G14580.1	57150.9	76053.8	0.412245	0.46311	0.999861	AT5G14580.1	| polyribonucleotide nucleotidyltransferase | Chr5:4697612-4703013 REVERSE LENGTH=991 | 201606	>AT5G14580.1 | polyribonucleotide nucleotidyltransferase | Chr5:4697612-4703013 REVERSE LENGTH=991 | 201606	30
TRUE	colin-mock / wt-mock	colin-mock	wt-mock	ATCG00830.1;ATCG01310.1	3.06649e+06	4079452	0.411786	0.263407	0.999861	ATCG00830.1;ATCG01310.1	| ribosomal protein L2 | ChrC:84337-85843 REVERSE LENGTH=274 | 201606;| ribosomal protein L2 | ChrC:152806-154312 FORWARD LENGTH=274 | 201606	>ATCG00830.1 | ribosomal protein L2 | ChrC:84337-85843 REVERSE LENGTH=274 | 201606;>ATCG01310.1 | ribosomal protein L2 | ChrC:152806-154312 FORWARD LENGTH=274 | 201606	14
TRUE	colin-mock / wt-mock	colin-mock	wt-mock	AT2G25170.1;AT2G25170.2;AT2G25170.3;AT2G25170.4	40218.5	53491.5	0.411453	0.772203	0.999861	AT2G25170.1;AT2G25170.2;AT2G25170.3;AT2G25170.4	| chromatin remodeling factor CHD3 (PICKLE) | Chr2:10714411-10723763 FORWARD LENGTH=1384 | 201606;| chromatin remodeling factor CHD3 (PICKLE) | Chr2:10714013-10723763 FORWARD LENGTH=1401 | 201606;| chromatin remodeling factor CHD3 (PICKLE) | Chr2:10714065-10723763 FORWARD LENGTH=1410 | 201606;| chromatin remodeling factor CHD3 (PICKLE) | Chr2:10714411-10723763 FORWARD LENGTH=1384 | 201606	>AT2G25170.1 | chromatin remodeling factor CHD3 (PICKLE) | Chr2:10714411-10723763 FORWARD LENGTH=1384 | 201606;>AT2G25170.2 | chromatin remodeling factor CHD3 (PICKLE) | Chr2:10714013-10723763 FORWARD LENGTH=1401 | 201606;>AT2G25170.3 | chromatin remodeling factor CHD3 (PICKLE) | Chr2:10714065-10723763 FORWARD LENGTH=1410 | 201606;>AT2G25170.4 | chromatin remodeling factor CHD3 (PICKLE) | Chr2:10…	36
TRUE	colin-mock / wt-mock	colin-mock	wt-mock	AT4G11290.1	261807	347811	0.409798	0.988982	0.999861	AT4G11290.1	| Peroxidase superfamily protein | Chr4:6869993-6871476 FORWARD LENGTH=326 | 201606	>AT4G11290.1 | Peroxidase superfamily protein | Chr4:6869993-6871476 FORWARD LENGTH=326 | 201606	9
TRUE	colin-mock / wt-mock	colin-mock	wt-mock	AT1G21670.1	406537	539959	0.409461	0.514948	0.999861	AT1G21670.1	| DPP6 amino-terminal domain protein | Chr1:7610409-7612520 FORWARD LENGTH=703 | 201606	>AT1G21670.1 | DPP6 amino-terminal domain protein | Chr1:7610409-7612520 FORWARD LENGTH=703 | 201606	26
TRUE	colin-mock / wt-mock	colin-mock	wt-mock	AT5G05870.1	23114.7	30687.6	0.408845	0.507112	0.999861	AT5G05870.1	| UDP-glucosyl transferase 76C1 | Chr5:1767683-1769177 FORWARD LENGTH=464 | 201606	>AT5G05870.1 | UDP-glucosyl transferase 76C1 | Chr5:1767683-1769177 FORWARD LENGTH=464 | 201606	10
TRUE	colin-mock / wt-mock	colin-mock	wt-mock	AT5G59890.1;AT5G59890.2;AT5G59890.3	77467.4	102843	0.408778	0.112545	0.999861	AT5G59890.1;AT5G59890.2;AT5G59890.3	| actin depolymerizing factor 4 | Chr5:24122545-24123596 FORWARD LENGTH=139 | 201606;| actin depolymerizing factor 4 | Chr5:24123107-24123596 FORWARD LENGTH=132 | 201606;| actin depolymerizing factor 4 | Chr5:24123107-24123596 FORWARD LENGTH=132 | 201606	>AT5G59890.1 | actin depolymerizing factor 4 | Chr5:24122545-24123596 FORWARD LENGTH=139 | 201606;>AT5G59890.2 | actin depolymerizing factor 4 | Chr5:24123107-24123596 FORWARD LENGTH=132 | 201606;>AT5G59890.3 | actin depolymerizing factor 4 | Chr5:24123107-24123596 FORWARD LENGTH=132 | 201606	4
TRUE	colin-mock / wt-mock	colin-mock	wt-mock	AT1G53345.1	15518.8	20596.7	0.408397	0.408253	0.999861	AT1G53345.1	| DHHA1 domain protein | Chr1:19902561-19903538 FORWARD LENGTH=325 | 201606	>AT1G53345.1 | DHHA1 domain protein | Chr1:19902561-19903538 FORWARD LENGTH=325 | 201606	6
TRUE	colin-mock / wt-mock	colin-mock	wt-mock	AT3G58580.1	101969	135326	0.408303	0.956182	0.999861	AT3G58580.1	| DNAse I-like superfamily protein | Chr3:21660866-21663697 REVERSE LENGTH=603 | 201606	>AT3G58580.1 | DNAse I-like superfamily protein | Chr3:21660866-21663697 REVERSE LENGTH=603 | 201606	14
TRUE	colin-mock / wt-mock	colin-mock	wt-mock	AT3G12130.1	42381.4	56227.4	0.407842	0.248698	0.999861	AT3G12130.1	| KH domain-containing protein / zinc finger (CCCH type) family protein | Chr3:3864486-3866406 REVERSE LENGTH=248 | 201606	>AT3G12130.1 | KH domain-containing protein / zinc finger (CCCH type) family protein | Chr3:3864486-3866406 REVERSE LENGTH=248 | 201606	6
TRUE	colin-mock / wt-mock	colin-mock	wt-mock	AT3G26460.1	59520.5	78959.4	0.407725	0.435481	0.999861	AT3G26460.1	| Polyketide cyclase/dehydrase and lipid transport superfamily protein | Chr3:9684053-9684607 REVERSE LENGTH=152 | 201606	>AT3G26460.1 | Polyketide cyclase/dehydrase and lipid transport superfamily protein | Chr3:9684053-9684607 REVERSE LENGTH=152 | 201606	6
TRUE	colin-mock / wt-mock	colin-mock	wt-mock	AT1G66260.1;AT1G66260.2	119702	158760	0.407399	0.395939	0.999861	AT1G66260.1;AT1G66260.2	| RNA-binding (RRM/RBD/RNP motifs) family protein | Chr1:24695895-24697883 REVERSE LENGTH=295 | 201606;| RNA-binding (RRM/RBD/RNP motifs) family protein | Chr1:24695895-24697883 REVERSE LENGTH=295 | 201606	>AT1G66260.1 | RNA-binding (RRM/RBD/RNP motifs) family protein | Chr1:24695895-24697883 REVERSE LENGTH=295 | 201606;>AT1G66260.2 | RNA-binding (RRM/RBD/RNP motifs) family protein | Chr1:24695895-24697883 REVERSE LENGTH=295 | 201606	11
TRUE	colin-mock / wt-mock	colin-mock	wt-mock	AT4G32870.1	16209.4	21497.1	0.407307	0.0373621	0.999861	AT4G32870.1	| Polyketide cyclase/dehydrase and lipid transport superfamily protein | Chr4:15862168-15862641 FORWARD LENGTH=157 | 201606	>AT4G32870.1 | Polyketide cyclase/dehydrase and lipid transport superfamily protein | Chr4:15862168-15862641 FORWARD LENGTH=157 | 201606	1
TRUE	colin-mock / wt-mock	colin-mock	wt-mock	AT1G08720.1;AT1G08720.2	15379.6	20374.4	0.405745	0.899184	0.999861	AT1G08720.1;AT1G08720.2	| Protein kinase superfamily protein | Chr1:2774089-2779077 FORWARD LENGTH=933 | 201606;| Protein kinase superfamily protein | Chr1:2774089-2778917 FORWARD LENGTH=906 | 201606	>AT1G08720.1 | Protein kinase superfamily protein | Chr1:2774089-2779077 FORWARD LENGTH=933 | 201606;>AT1G08720.2 | Protein kinase superfamily protein | Chr1:2774089-2778917 FORWARD LENGTH=906 | 201606	4
TRUE	colin-mock / wt-mock	colin-mock	wt-mock	AT3G46550.1	29951.6	39669.9	0.405414	0.347592	0.999861	AT3G46550.1	| Fasciclin-like arabinogalactan family protein | Chr3:17136612-17137874 REVERSE LENGTH=420 | 201606	>AT3G46550.1 | Fasciclin-like arabinogalactan family protein | Chr3:17136612-17137874 REVERSE LENGTH=420 | 201606	4
TRUE	colin-mock / wt-mock	colin-mock	wt-mock	AT1G74210.1	214368	283845	0.405015	0.552007	0.999861	AT1G74210.1	| PLC-like phosphodiesterases superfamily protein | Chr1:27910396-27912785 FORWARD LENGTH=392 | 201606	>AT1G74210.1 | PLC-like phosphodiesterases superfamily protein | Chr1:27910396-27912785 FORWARD LENGTH=392 | 201606	12
TRUE	colin-mock / wt-mock	colin-mock	wt-mock	AT4G26720.1	66036.1	87400	0.404378	0.0816635	0.999861	AT4G26720.1	| protein phosphatase X 1 | Chr4:13470397-13472154 REVERSE LENGTH=305 | 201606	>AT4G26720.1 | protein phosphatase X 1 | Chr4:13470397-13472154 REVERSE LENGTH=305 | 201606	5
TRUE	colin-mock / wt-mock	colin-mock	wt-mock	AT1G30730.1	41966.7	55520.3	0.403772	0.580455	0.999861	AT1G30730.1	| FAD-binding Berberine family protein | Chr1:10900854-10902434 FORWARD LENGTH=526 | 201606	>AT1G30730.1 | FAD-binding Berberine family protein | Chr1:10900854-10902434 FORWARD LENGTH=526 | 201606	11
TRUE	colin-mock / wt-mock	colin-mock	wt-mock	AT2G18110.1	399268	528210	0.403753	0.248574	0.999861	AT2G18110.1	| Translation elongation factor EF1B/ribosomal protein S6 family protein | Chr2:7872636-7873713 FORWARD LENGTH=231 | 201606	>AT2G18110.1 | Translation elongation factor EF1B/ribosomal protein S6 family protein | Chr2:7872636-7873713 FORWARD LENGTH=231 | 201606	3
TRUE	colin-mock / wt-mock	colin-mock	wt-mock	AT3G22230.1	2.17978e+06	2882471	0.403124	0.50777	0.999861	AT3G22230.1	| Ribosomal L27e protein family | Chr3:7844136-7844543 REVERSE LENGTH=135 | 201606	>AT3G22230.1 | Ribosomal L27e protein family | Chr3:7844136-7844543 REVERSE LENGTH=135 | 201606	10
TRUE	colin-mock / wt-mock	colin-mock	wt-mock	AT1G03310.1;AT1G03310.2	91015.6	120353	0.403091	0.279112	0.999861	AT1G03310.1;AT1G03310.2	| debranching enzyme 1 | Chr1:813975-816623 FORWARD LENGTH=882 | 201606;| debranching enzyme 1 | Chr1:813975-816623 FORWARD LENGTH=882 | 201606	>AT1G03310.1 | debranching enzyme 1 | Chr1:813975-816623 FORWARD LENGTH=882 | 201606;>AT1G03310.2 | debranching enzyme 1 | Chr1:813975-816623 FORWARD LENGTH=882 | 201606	9
FALSE	colin-mock / wt-mock	colin-mock	wt-mock	AT5G63610.1	3684.09	4867.54	0.401883	NaN	NaN	AT5G63610.1	| cyclin-dependent kinase E%3B1 | Chr5:25463645-25465057 REVERSE LENGTH=470 | 201606	>AT5G63610.1 | cyclin-dependent kinase E%3B1 | Chr5:25463645-25465057 REVERSE LENGTH=470 | 201606	5
TRUE	colin-mock / wt-mock	colin-mock	wt-mock	AT4G10050.1	25200.4	33287.5	0.401534	0.540964	0.999861	AT4G10050.1	| esterase/lipase/thioesterase family protein | Chr4:6284620-6287186 REVERSE LENGTH=350 | 201606	>AT4G10050.1 | esterase/lipase/thioesterase family protein | Chr4:6284620-6287186 REVERSE LENGTH=350 | 201606	15
TRUE	colin-mock / wt-mock	colin-mock	wt-mock	AT5G17510.1;AT5G17510.2	21696.5	28651.3	0.401137	0.946011	0.999861	AT5G17510.1;AT5G17510.2	| mediator of RNA polymerase II transcription subunit-like protein | Chr5:5770518-5772343 REVERSE LENGTH=369 | 201606;| mediator of RNA polymerase II transcription subunit-like protein | Chr5:5770518-5772343 REVERSE LENGTH=369 | 201606	>AT5G17510.1 | mediator of RNA polymerase II transcription subunit-like protein | Chr5:5770518-5772343 REVERSE LENGTH=369 | 201606;>AT5G17510.2 | mediator of RNA polymerase II transcription subunit-like protein | Chr5:5770518-5772343 REVERSE LENGTH=369 | 201606	7
TRUE	colin-mock / wt-mock	colin-mock	wt-mock	AT1G50570.1;AT1G50570.2	21479.9	28362.1	0.400974	0.497974	0.999861	AT1G50570.1;AT1G50570.2	| Calcium-dependent lipid-binding (CaLB domain) family protein | Chr1:18726400-18727566 REVERSE LENGTH=388 | 201606;| Calcium-dependent lipid-binding (CaLB domain) family protein | Chr1:18726400-18727566 REVERSE LENGTH=388 | 201606	>AT1G50570.1 | Calcium-dependent lipid-binding (CaLB domain) family protein | Chr1:18726400-18727566 REVERSE LENGTH=388 | 201606;>AT1G50570.2 | Calcium-dependent lipid-binding (CaLB domain) family protein | Chr1:18726400-18727566 REVERSE LENGTH=388 | 201606	11
TRUE	colin-mock / wt-mock	colin-mock	wt-mock	AT3G47560.1;AT3G47560.2;AT3G47560.3;AT3G47560.4;AT3G47560.5	257664	340130	0.400591	0.194432	0.999861	AT3G47560.1;AT3G47560.2;AT3G47560.3;AT3G47560.4;AT3G47560.5	| alpha/beta-Hydrolases superfamily protein | Chr3:17525575-17526977 REVERSE LENGTH=265 | 201606;| alpha/beta-Hydrolases superfamily protein | Chr3:17525575-17526977 REVERSE LENGTH=318 | 201606;| alpha/beta-Hydrolases superfamily protein | Chr3:17525575-17526977 REVERSE LENGTH=291 | 201606;| alpha/beta-Hydrolases superfamily protein | Chr3:17525575-17527085 REVERSE LENGTH=301 | 201606;| alpha/bet…	>AT3G47560.1 | alpha/beta-Hydrolases superfamily protein | Chr3:17525575-17526977 REVERSE LENGTH=265 | 201606;>AT3G47560.2 | alpha/beta-Hydrolases superfamily protein | Chr3:17525575-17526977 REVERSE LENGTH=318 | 201606;>AT3G47560.3 | alpha/beta-Hydrolases superfamily protein | Chr3:17525575-17526977 REVERSE LENGTH=291 | 201606;>AT3G47560.4 | alpha/beta-Hydrolases superfamily protein | Chr3:17525…	7
TRUE	colin-mock / wt-mock	colin-mock	wt-mock	AT4G19720.1	8431.88	11128.8	0.400376	0.759469	0.999861	AT4G19720.1	| Glycosyl hydrolase family protein with chitinase insertion domain-containing protein | Chr4:10730206-10731695 REVERSE LENGTH=363 | 201606	>AT4G19720.1 | Glycosyl hydrolase family protein with chitinase insertion domain-containing protein | Chr4:10730206-10731695 REVERSE LENGTH=363 | 201606	9
TRUE	colin-mock / wt-mock	colin-mock	wt-mock	AT5G37850.1;AT5G37850.2;AT5G37850.4	432250	570174	0.399534	0.676695	0.999861	AT5G37850.1;AT5G37850.2;AT5G37850.4	| pfkB-like carbohydrate kinase family protein | Chr5:15065394-15068783 FORWARD LENGTH=343 | 201606;| pfkB-like carbohydrate kinase family protein | Chr5:15065621-15068783 FORWARD LENGTH=309 | 201606;| pfkB-like carbohydrate kinase family protein | Chr5:15065621-15068783 FORWARD LENGTH=309 | 201606	>AT5G37850.1 | pfkB-like carbohydrate kinase family protein | Chr5:15065394-15068783 FORWARD LENGTH=343 | 201606;>AT5G37850.2 | pfkB-like carbohydrate kinase family protein | Chr5:15065621-15068783 FORWARD LENGTH=309 | 201606;>AT5G37850.4 | pfkB-like carbohydrate kinase family protein | Chr5:15065621-15068783 FORWARD LENGTH=309 | 201606	8
TRUE	colin-mock / wt-mock	colin-mock	wt-mock	AT3G23580.1	72801.2	96017.9	0.399342	0.956313	0.999861	AT3G23580.1	| ribonucleotide reductase 2A | Chr3:8460261-8462574 FORWARD LENGTH=341 | 201606	>AT3G23580.1 | ribonucleotide reductase 2A | Chr3:8460261-8462574 FORWARD LENGTH=341 | 201606	5
TRUE	colin-mock / wt-mock	colin-mock	wt-mock	AT2G33845.1	104904	138329	0.399034	0.633044	0.999861	AT2G33845.1	| Nucleic acid-binding%2C OB-fold-like protein | Chr2:14317781-14318712 FORWARD LENGTH=182 | 201606	>AT2G33845.1 | Nucleic acid-binding%2C OB-fold-like protein | Chr2:14317781-14318712 FORWARD LENGTH=182 | 201606	7
FALSE	colin-mock / wt-mock	colin-mock	wt-mock	AT1G53430.1;AT1G53430.2	41039.7	54103.8	0.398708	NaN	NaN	AT1G53430.1;AT1G53430.2	| Leucine-rich repeat transmembrane protein kinase | Chr1:19935298-19940959 FORWARD LENGTH=1038 | 201606;| Leucine-rich repeat transmembrane protein kinase | Chr1:19936073-19940959 FORWARD LENGTH=997 | 201606	>AT1G53430.1 | Leucine-rich repeat transmembrane protein kinase | Chr1:19935298-19940959 FORWARD LENGTH=1038 | 201606;>AT1G53430.2 | Leucine-rich repeat transmembrane protein kinase | Chr1:19936073-19940959 FORWARD LENGTH=997 | 201606	1
TRUE	colin-mock / wt-mock	colin-mock	wt-mock	AT2G33370.2;AT3G04400.2	2.5473e+06	3355889	0.397727	0.235673	0.999861	AT2G33370.2;AT3G04400.2	| Ribosomal protein L14p/L23e family protein | Chr2:14143718-14144270 REVERSE LENGTH=125 | 201606;| Ribosomal protein L14p/L23e family protein | Chr3:1167611-1168308 FORWARD LENGTH=125 | 201606	>AT2G33370.2 | Ribosomal protein L14p/L23e family protein | Chr2:14143718-14144270 REVERSE LENGTH=125 | 201606;>AT3G04400.2 | Ribosomal protein L14p/L23e family protein | Chr3:1167611-1168308 FORWARD LENGTH=125 | 201606	14
TRUE	colin-mock / wt-mock	colin-mock	wt-mock	AT4G24350.1;AT4G24350.3	39962.8	52646.7	0.397688	0.104291	0.999861	AT4G24350.1;AT4G24350.3	| Phosphorylase superfamily protein | Chr4:12609637-12611328 FORWARD LENGTH=336 | 201606;| Phosphorylase superfamily protein | Chr4:12610398-12611328 FORWARD LENGTH=225 | 201606	>AT4G24350.1 | Phosphorylase superfamily protein | Chr4:12609637-12611328 FORWARD LENGTH=336 | 201606;>AT4G24350.3 | Phosphorylase superfamily protein | Chr4:12610398-12611328 FORWARD LENGTH=225 | 201606	2
TRUE	colin-mock / wt-mock	colin-mock	wt-mock	AT5G30490.1;AT5G30490.2;AT5G30490.3	29284	38559.5	0.396975	0.607396	0.999861	AT5G30490.1;AT5G30490.2;AT5G30490.3	| craniofacial development-like protein | Chr5:11612199-11614271 FORWARD LENGTH=236 | 201606;| craniofacial development-like protein | Chr5:11612199-11614271 FORWARD LENGTH=236 | 201606;| craniofacial development-like protein | Chr5:11612199-11614271 FORWARD LENGTH=236 | 201606	>AT5G30490.1 | craniofacial development-like protein | Chr5:11612199-11614271 FORWARD LENGTH=236 | 201606;>AT5G30490.2 | craniofacial development-like protein | Chr5:11612199-11614271 FORWARD LENGTH=236 | 201606;>AT5G30490.3 | craniofacial development-like protein | Chr5:11612199-11614271 FORWARD LENGTH=236 | 201606	12
TRUE	colin-mock / wt-mock	colin-mock	wt-mock	AT4G30620.1	355555	467935	0.396235	0.918655	0.999861	AT4G30620.1	| Putative BCR%2C YbaB family COG0718 | Chr4:14948724-14950035 REVERSE LENGTH=180 | 201606	>AT4G30620.1 | Putative BCR%2C YbaB family COG0718 | Chr4:14948724-14950035 REVERSE LENGTH=180 | 201606	4
TRUE	colin-mock / wt-mock	colin-mock	wt-mock	AT4G23600.1	1.3357e+06	1756791	0.395347	0.511974	0.999861	AT4G23600.1	| Tyrosine transaminase family protein | Chr4:12310657-12312885 FORWARD LENGTH=422 | 201606	>AT4G23600.1 | Tyrosine transaminase family protein | Chr4:12310657-12312885 FORWARD LENGTH=422 | 201606	26
TRUE	colin-mock / wt-mock	colin-mock	wt-mock	AT1G04870.2	140199	184339	0.394879	0.279079	0.999861	AT1G04870.2	| protein arginine methyltransferase 10 | Chr1:1373485-1375598 REVERSE LENGTH=383 | 201606	>AT1G04870.2 | protein arginine methyltransferase 10 | Chr1:1373485-1375598 REVERSE LENGTH=383 | 201606	10
TRUE	colin-mock / wt-mock	colin-mock	wt-mock	AT3G50500.1;AT3G50500.2	142875	187812	0.394534	0.742142	0.999861	AT3G50500.1;AT3G50500.2	| SNF1-related protein kinase 2.2 | Chr3:18741805-18743904 REVERSE LENGTH=362 | 201606;| SNF1-related protein kinase 2.2 | Chr3:18741805-18743904 REVERSE LENGTH=369 | 201606	>AT3G50500.1 | SNF1-related protein kinase 2.2 | Chr3:18741805-18743904 REVERSE LENGTH=362 | 201606;>AT3G50500.2 | SNF1-related protein kinase 2.2 | Chr3:18741805-18743904 REVERSE LENGTH=369 | 201606	7
TRUE	colin-mock / wt-mock	colin-mock	wt-mock	AT5G08380.1	329504	432921	0.393805	0.554745	0.999861	AT5G08380.1	| alpha-galactosidase 1 | Chr5:2694851-2697616 REVERSE LENGTH=410 | 201606	>AT5G08380.1 | alpha-galactosidase 1 | Chr5:2694851-2697616 REVERSE LENGTH=410 | 201606	12
TRUE	colin-mock / wt-mock	colin-mock	wt-mock	AT2G39020.1	278774	366051	0.392948	0.219358	0.999861	AT2G39020.1	| Acyl-CoA N-acyltransferases (NAT) superfamily protein | Chr2:16295392-16296102 FORWARD LENGTH=236 | 201606	>AT2G39020.1 | Acyl-CoA N-acyltransferases (NAT) superfamily protein | Chr2:16295392-16296102 FORWARD LENGTH=236 | 201606	7
TRUE	colin-mock / wt-mock	colin-mock	wt-mock	AT5G61220.1;AT5G61220.2;AT5G61220.3	95920.6	125941	0.392838	0.050951	0.999861	AT5G61220.1;AT5G61220.2;AT5G61220.3	| LYR family of Fe/S cluster biogenesis protein | Chr5:24626057-24626320 REVERSE LENGTH=87 | 201606;| LYR family of Fe/S cluster biogenesis protein | Chr5:24626057-24626320 REVERSE LENGTH=87 | 201606;| LYR family of Fe/S cluster biogenesis protein | Chr5:24626057-24626320 REVERSE LENGTH=87 | 201606	>AT5G61220.1 | LYR family of Fe/S cluster biogenesis protein | Chr5:24626057-24626320 REVERSE LENGTH=87 | 201606;>AT5G61220.2 | LYR family of Fe/S cluster biogenesis protein | Chr5:24626057-24626320 REVERSE LENGTH=87 | 201606;>AT5G61220.3 | LYR family of Fe/S cluster biogenesis protein | Chr5:24626057-24626320 REVERSE LENGTH=87 | 201606	8
TRUE	colin-mock / wt-mock	colin-mock	wt-mock	AT5G05460.1	15893.5	20866.8	0.39277	0.545868	0.999861	AT5G05460.1	| Glycosyl hydrolase family 85 | Chr5:1615615-1618771 FORWARD LENGTH=680 | 201606	>AT5G05460.1 | Glycosyl hydrolase family 85 | Chr5:1615615-1618771 FORWARD LENGTH=680 | 201606	8
TRUE	colin-mock / wt-mock	colin-mock	wt-mock	AT1G16270.1;AT1G16270.2;AT1G16270.3	30220.3	39674.7	0.392701	0.511184	0.999861	AT1G16270.1;AT1G16270.2;AT1G16270.3	| kinase superfamily with octicosapeptide/Phox/Bem1p domain-containing protein | Chr1:5563890-5568145 FORWARD LENGTH=1147 | 201606;| kinase superfamily with octicosapeptide/Phox/Bem1p domain-containing protein | Chr1:5563890-5568145 FORWARD LENGTH=1147 | 201606;| kinase superfamily with octicosapeptide/Phox/Bem1p domain-containing protein | Chr1:5563890-5568145 FORWARD LENGTH=1147 | 201606	>AT1G16270.1 | kinase superfamily with octicosapeptide/Phox/Bem1p domain-containing protein | Chr1:5563890-5568145 FORWARD LENGTH=1147 | 201606;>AT1G16270.2 | kinase superfamily with octicosapeptide/Phox/Bem1p domain-containing protein | Chr1:5563890-5568145 FORWARD LENGTH=1147 | 201606;>AT1G16270.3 | kinase superfamily with octicosapeptide/Phox/Bem1p domain-containing protein | Chr1:5563890-5568…	18
TRUE	colin-mock / wt-mock	colin-mock	wt-mock	AT3G06310.1;AT3G06310.3	46766.6	61366.7	0.391977	0.190484	0.999861	AT3G06310.1;AT3G06310.3	| Cox19-like CHCH family protein | Chr3:1913260-1914174 REVERSE LENGTH=108 | 201606;| Cox19-like CHCH family protein | Chr3:1913260-1914174 REVERSE LENGTH=108 | 201606	>AT3G06310.1 | Cox19-like CHCH family protein | Chr3:1913260-1914174 REVERSE LENGTH=108 | 201606;>AT3G06310.3 | Cox19-like CHCH family protein | Chr3:1913260-1914174 REVERSE LENGTH=108 | 201606	3
TRUE	colin-mock / wt-mock	colin-mock	wt-mock	AT2G32900.1	30027.8	39368.8	0.390755	0.494174	0.999861	AT2G32900.1	| centromere/kinetochore protein%2C putative (ZW10) | Chr2:13953807-13957470 FORWARD LENGTH=742 | 201606	>AT2G32900.1 | centromere/kinetochore protein%2C putative (ZW10) | Chr2:13953807-13957470 FORWARD LENGTH=742 | 201606	15
FALSE	colin-mock / wt-mock	colin-mock	wt-mock	AT1G80750.1	9658.17	12661.5	0.390623	NaN	NaN	AT1G80750.1	| Ribosomal protein L30/L7 family protein | Chr1:30349052-30350434 FORWARD LENGTH=247 | 201606	>AT1G80750.1 | Ribosomal protein L30/L7 family protein | Chr1:30349052-30350434 FORWARD LENGTH=247 | 201606	3
TRUE	colin-mock / wt-mock	colin-mock	wt-mock	AT3G55770.1;AT3G55770.2;AT3G55770.3;AT3G55770.5	104634	137108	0.389956	0.284434	0.999861	AT3G55770.1;AT3G55770.2;AT3G55770.3;AT3G55770.5	| GATA type zinc finger transcription factor family protein | Chr3:20703799-20705115 FORWARD LENGTH=199 | 201606;| GATA type zinc finger transcription factor family protein | Chr3:20703799-20705115 FORWARD LENGTH=199 | 201606;| GATA type zinc finger transcription factor family protein | Chr3:20703799-20705115 FORWARD LENGTH=199 | 201606;| GATA type zinc finger transcription factor family protein …	>AT3G55770.1 | GATA type zinc finger transcription factor family protein | Chr3:20703799-20705115 FORWARD LENGTH=199 | 201606;>AT3G55770.2 | GATA type zinc finger transcription factor family protein | Chr3:20703799-20705115 FORWARD LENGTH=199 | 201606;>AT3G55770.3 | GATA type zinc finger transcription factor family protein | Chr3:20703799-20705115 FORWARD LENGTH=199 | 201606;>AT3G55770.5 | GATA t…	5
TRUE	colin-mock / wt-mock	colin-mock	wt-mock	AT2G18150.1	206391	270277	0.38906	0.551243	0.999861	AT2G18150.1	| Peroxidase superfamily protein | Chr2:7892298-7893586 REVERSE LENGTH=338 | 201606	>AT2G18150.1 | Peroxidase superfamily protein | Chr2:7892298-7893586 REVERSE LENGTH=338 | 201606	9
TRUE	colin-mock / wt-mock	colin-mock	wt-mock	AT1G26560.1	131158	171698	0.388565	0.330639	0.999861	AT1G26560.1	| beta glucosidase 40 | Chr1:9178513-9181726 FORWARD LENGTH=510 | 201606	>AT1G26560.1 | beta glucosidase 40 | Chr1:9178513-9181726 FORWARD LENGTH=510 | 201606	15
TRUE	colin-mock / wt-mock	colin-mock	wt-mock	AT2G47250.1	49425.6	64666.5	0.38776	0.883511	0.999861	AT2G47250.1	| RNA helicase family protein | Chr2:19399923-19402981 REVERSE LENGTH=729 | 201606	>AT2G47250.1 | RNA helicase family protein | Chr2:19399923-19402981 REVERSE LENGTH=729 | 201606	7
TRUE	colin-mock / wt-mock	colin-mock	wt-mock	AT2G36230.1	162477	212573	0.387724	0.392631	0.999861	AT2G36230.1	| Aldolase-type TIM barrel family protein | Chr2:15193878-15195509 REVERSE LENGTH=304 | 201606	>AT2G36230.1 | Aldolase-type TIM barrel family protein | Chr2:15193878-15195509 REVERSE LENGTH=304 | 201606	7
TRUE	colin-mock / wt-mock	colin-mock	wt-mock	AT1G21130.1	170916	223571	0.387449	0.621281	0.999861	AT1G21130.1	| O-methyltransferase family protein | Chr1:7399170-7400470 REVERSE LENGTH=373 | 201606	>AT1G21130.1 | O-methyltransferase family protein | Chr1:7399170-7400470 REVERSE LENGTH=373 | 201606	3
TRUE	colin-mock / wt-mock	colin-mock	wt-mock	AT5G46390.2	100966	132049	0.387193	0.869724	0.999861	AT5G46390.2	| Peptidase S41 family protein | Chr5:18816612-18819148 FORWARD LENGTH=489 | 201606	>AT5G46390.2 | Peptidase S41 family protein | Chr5:18816612-18819148 FORWARD LENGTH=489 | 201606	16
TRUE	colin-mock / wt-mock	colin-mock	wt-mock	AT4G34050.1;AT4G34050.3	1.27741e+06	1670279	0.386871	0.592668	0.999861	AT4G34050.1;AT4G34050.3	| S-adenosyl-L-methionine-dependent methyltransferases superfamily protein | Chr4:16310844-16311973 FORWARD LENGTH=259 | 201606;| S-adenosyl-L-methionine-dependent methyltransferases superfamily protein | Chr4:16310763-16311973 FORWARD LENGTH=286 | 201606	>AT4G34050.1 | S-adenosyl-L-methionine-dependent methyltransferases superfamily protein | Chr4:16310844-16311973 FORWARD LENGTH=259 | 201606;>AT4G34050.3 | S-adenosyl-L-methionine-dependent methyltransferases superfamily protein | Chr4:16310763-16311973 FORWARD LENGTH=286 | 201606	10
TRUE	colin-mock / wt-mock	colin-mock	wt-mock	AT1G10390.1;AT1G10390.2;AT1G10390.3	59983.4	78410.7	0.386489	0.496149	0.999861	AT1G10390.1;AT1G10390.2;AT1G10390.3	| Nucleoporin autopeptidase | Chr1:3407265-3412045 REVERSE LENGTH=1041 | 201606;| Nucleoporin autopeptidase | Chr1:3407265-3412045 REVERSE LENGTH=1041 | 201606;| Nucleoporin autopeptidase | Chr1:3407265-3412045 REVERSE LENGTH=1041 | 201606	>AT1G10390.1 | Nucleoporin autopeptidase | Chr1:3407265-3412045 REVERSE LENGTH=1041 | 201606;>AT1G10390.2 | Nucleoporin autopeptidase | Chr1:3407265-3412045 REVERSE LENGTH=1041 | 201606;>AT1G10390.3 | Nucleoporin autopeptidase | Chr1:3407265-3412045 REVERSE LENGTH=1041 | 201606	16
TRUE	colin-mock / wt-mock	colin-mock	wt-mock	AT2G17390.1	119828	156620	0.386303	0.928386	0.999861	AT2G17390.1	| ankyrin repeat-containing 2B | Chr2:7555870-7557743 FORWARD LENGTH=344 | 201606	>AT2G17390.1 | ankyrin repeat-containing 2B | Chr2:7555870-7557743 FORWARD LENGTH=344 | 201606	7
TRUE	colin-mock / wt-mock	colin-mock	wt-mock	AT1G13700.1;AT1G13700.2;AT1G13700.3	31649.7	41348.4	0.38564	0.187393	0.999861	AT1G13700.1;AT1G13700.2;AT1G13700.3	| 6-phosphogluconolactonase 1 | Chr1:4694475-4695600 REVERSE LENGTH=268 | 201606;| 6-phosphogluconolactonase 1 | Chr1:4694475-4695600 REVERSE LENGTH=268 | 201606;| 6-phosphogluconolactonase 1 | Chr1:4694475-4695600 REVERSE LENGTH=268 | 201606	>AT1G13700.1 | 6-phosphogluconolactonase 1 | Chr1:4694475-4695600 REVERSE LENGTH=268 | 201606;>AT1G13700.2 | 6-phosphogluconolactonase 1 | Chr1:4694475-4695600 REVERSE LENGTH=268 | 201606;>AT1G13700.3 | 6-phosphogluconolactonase 1 | Chr1:4694475-4695600 REVERSE LENGTH=268 | 201606	4
TRUE	colin-mock / wt-mock	colin-mock	wt-mock	AT3G60440.1	155336	202837	0.384926	0.610116	0.999861	AT3G60440.1	| Phosphoglycerate mutase family protein | Chr3:22337820-22339145 FORWARD LENGTH=291 | 201606	>AT3G60440.1 | Phosphoglycerate mutase family protein | Chr3:22337820-22339145 FORWARD LENGTH=291 | 201606	10
TRUE	colin-mock / wt-mock	colin-mock	wt-mock	AT1G78290.2;AT1G78290.3	21631.6	28244.2	0.384811	0.679098	0.999861	AT1G78290.2;AT1G78290.3	| Protein kinase superfamily protein | Chr1:29457457-29458909 REVERSE LENGTH=343 | 201606;| Protein kinase superfamily protein | Chr1:29457457-29458909 REVERSE LENGTH=343 | 201606	>AT1G78290.2 | Protein kinase superfamily protein | Chr1:29457457-29458909 REVERSE LENGTH=343 | 201606;>AT1G78290.3 | Protein kinase superfamily protein | Chr1:29457457-29458909 REVERSE LENGTH=343 | 201606	6
TRUE	colin-mock / wt-mock	colin-mock	wt-mock	AT3G51780.1	69353.8	90547	0.384691	0.596772	0.999861	AT3G51780.1	| BCL-2-associated athanogene 4 | Chr3:19207029-19208178 REVERSE LENGTH=269 | 201606	>AT3G51780.1 | BCL-2-associated athanogene 4 | Chr3:19207029-19208178 REVERSE LENGTH=269 | 201606	14
TRUE	colin-mock / wt-mock	colin-mock	wt-mock	AT2G24580.1	167377	218392	0.383822	0.994618	0.999861	AT2G24580.1	| FAD-dependent oxidoreductase family protein | Chr2:10444928-10446178 REVERSE LENGTH=416 | 201606	>AT2G24580.1 | FAD-dependent oxidoreductase family protein | Chr2:10444928-10446178 REVERSE LENGTH=416 | 201606	14
TRUE	colin-mock / wt-mock	colin-mock	wt-mock	AT1G23290.1	1.64343e+06	2144233	0.38375	0.181179	0.999861	AT1G23290.1	| Ribosomal protein L18e/L15 superfamily protein | Chr1:8263007-8263447 FORWARD LENGTH=146 | 201606	>AT1G23290.1 | Ribosomal protein L18e/L15 superfamily protein | Chr1:8263007-8263447 FORWARD LENGTH=146 | 201606	14
TRUE	colin-mock / wt-mock	colin-mock	wt-mock	AT5G44610.1;AT5G44610.2;AT5G44610.3	70600.8	92106.6	0.38362	0.985173	0.999861	AT5G44610.1;AT5G44610.2;AT5G44610.3	| microtubule-associated protein 18 | Chr5:17993718-17994224 REVERSE LENGTH=168 | 201606;| microtubule-associated protein 18 | Chr5:17993718-17994224 REVERSE LENGTH=168 | 201606;| microtubule-associated protein 18 | Chr5:17993718-17994224 REVERSE LENGTH=168 | 201606	>AT5G44610.1 | microtubule-associated protein 18 | Chr5:17993718-17994224 REVERSE LENGTH=168 | 201606;>AT5G44610.2 | microtubule-associated protein 18 | Chr5:17993718-17994224 REVERSE LENGTH=168 | 201606;>AT5G44610.3 | microtubule-associated protein 18 | Chr5:17993718-17994224 REVERSE LENGTH=168 | 201606	11
TRUE	colin-mock / wt-mock	colin-mock	wt-mock	AT5G48540.1	151646	197838	0.38361	0.797677	0.999861	AT5G48540.1	| receptor-like protein kinase-related family protein | Chr5:19669096-19669887 REVERSE LENGTH=263 | 201606	>AT5G48540.1 | receptor-like protein kinase-related family protein | Chr5:19669096-19669887 REVERSE LENGTH=263 | 201606	12
TRUE	colin-mock / wt-mock	colin-mock	wt-mock	AT3G57350.1	26594.1	34694.4	0.383598	0.821193	0.999861	AT3G57350.1	| Nucleoporin interacting component (Nup93/Nic96-like) family protein | Chr3:21220606-21225305 REVERSE LENGTH=860 | 201606	>AT3G57350.1 | Nucleoporin interacting component (Nup93/Nic96-like) family protein | Chr3:21220606-21225305 REVERSE LENGTH=860 | 201606	17
TRUE	colin-mock / wt-mock	colin-mock	wt-mock	AT4G20930.1;AT4G20930.2	51220	66800.9	0.383161	0.323113	0.999861	AT4G20930.1;AT4G20930.2	| 6-phosphogluconate dehydrogenase family protein | Chr4:11198627-11201036 REVERSE LENGTH=347 | 201606;| 6-phosphogluconate dehydrogenase family protein | Chr4:11198627-11200403 REVERSE LENGTH=275 | 201606	>AT4G20930.1 | 6-phosphogluconate dehydrogenase family protein | Chr4:11198627-11201036 REVERSE LENGTH=347 | 201606;>AT4G20930.2 | 6-phosphogluconate dehydrogenase family protein | Chr4:11198627-11200403 REVERSE LENGTH=275 | 201606	3
TRUE	colin-mock / wt-mock	colin-mock	wt-mock	AT3G03110.1	26133.4	34074	0.382779	0.307277	0.999861	AT3G03110.1	| exportin 1B | Chr3:708966-716879 FORWARD LENGTH=1076 | 201606	>AT3G03110.1 | exportin 1B | Chr3:708966-716879 FORWARD LENGTH=1076 | 201606	12
TRUE	colin-mock / wt-mock	colin-mock	wt-mock	AT5G26030.1;AT5G26030.2	12205.4	15902.6	0.381738	0.355188	0.999861	AT5G26030.1;AT5G26030.2	| ferrochelatase 1 | Chr5:9096675-9098752 FORWARD LENGTH=466 | 201606;| ferrochelatase 1 | Chr5:9096675-9098752 FORWARD LENGTH=466 | 201606	>AT5G26030.1 | ferrochelatase 1 | Chr5:9096675-9098752 FORWARD LENGTH=466 | 201606;>AT5G26030.2 | ferrochelatase 1 | Chr5:9096675-9098752 FORWARD LENGTH=466 | 201606	10
TRUE	colin-mock / wt-mock	colin-mock	wt-mock	AT2G43535.1	168294	219250	0.381597	0.0465956	0.999861	AT2G43535.1	| Scorpion toxin-like knottin superfamily protein | Chr2:18071130-18071560 FORWARD LENGTH=97 | 201606	>AT2G43535.1 | Scorpion toxin-like knottin superfamily protein | Chr2:18071130-18071560 FORWARD LENGTH=97 | 201606	2
TRUE	colin-mock / wt-mock	colin-mock	wt-mock	AT1G43710.1	28340	36901	0.380823	0.261707	0.999861	AT1G43710.1	| Pyridoxal phosphate (PLP)-dependent transferases superfamily protein | Chr1:16486534-16488298 REVERSE LENGTH=482 | 201606	>AT1G43710.1 | Pyridoxal phosphate (PLP)-dependent transferases superfamily protein | Chr1:16486534-16488298 REVERSE LENGTH=482 | 201606	8
TRUE	colin-mock / wt-mock	colin-mock	wt-mock	ATCG00810.1	996464	1.29733e+06	0.380659	0.213771	0.999861	ATCG00810.1	| ribosomal protein L22 | ChrC:83467-83949 REVERSE LENGTH=160 | 201606	>ATCG00810.1 | ribosomal protein L22 | ChrC:83467-83949 REVERSE LENGTH=160 | 201606	6
FALSE	colin-mock / wt-mock	colin-mock	wt-mock	AT1G09420.1;AT1G09420.2	6144.52	7996.06	0.379989	NaN	NaN	AT1G09420.1;AT1G09420.2	| glucose-6-phosphate dehydrogenase 4 | Chr1:3038640-3041715 REVERSE LENGTH=625 | 201606;| glucose-6-phosphate dehydrogenase 4 | Chr1:3038640-3041715 REVERSE LENGTH=635 | 201606	>AT1G09420.1 | glucose-6-phosphate dehydrogenase 4 | Chr1:3038640-3041715 REVERSE LENGTH=625 | 201606;>AT1G09420.2 | glucose-6-phosphate dehydrogenase 4 | Chr1:3038640-3041715 REVERSE LENGTH=635 | 201606	8
TRUE	colin-mock / wt-mock	colin-mock	wt-mock	AT5G63550.1;AT5G63550.2	27100.3	35266	0.379973	0.398868	0.999861	AT5G63550.1;AT5G63550.2	| DEK domain-containing chromatin associated protein | Chr5:25444805-25447934 FORWARD LENGTH=530 | 201606;| DEK domain-containing chromatin associated protein | Chr5:25444805-25447934 FORWARD LENGTH=531 | 201606	>AT5G63550.1 | DEK domain-containing chromatin associated protein | Chr5:25444805-25447934 FORWARD LENGTH=530 | 201606;>AT5G63550.2 | DEK domain-containing chromatin associated protein | Chr5:25444805-25447934 FORWARD LENGTH=531 | 201606	4
TRUE	colin-mock / wt-mock	colin-mock	wt-mock	AT3G60740.1;AT3G60740.3	30464.5	39643.2	0.379946	0.941144	0.999861	AT3G60740.1;AT3G60740.3	| ARM repeat superfamily protein | Chr3:22447385-22453325 REVERSE LENGTH=1254 | 201606;| ARM repeat superfamily protein | Chr3:22447936-22453325 REVERSE LENGTH=1093 | 201606	>AT3G60740.1 | ARM repeat superfamily protein | Chr3:22447385-22453325 REVERSE LENGTH=1254 | 201606;>AT3G60740.3 | ARM repeat superfamily protein | Chr3:22447936-22453325 REVERSE LENGTH=1093 | 201606	6
TRUE	colin-mock / wt-mock	colin-mock	wt-mock	AT1G30720.1	52122.1	67789	0.379157	0.709949	0.999861	AT1G30720.1	| FAD-binding Berberine family protein | Chr1:10898197-10899780 FORWARD LENGTH=527 | 201606	>AT1G30720.1 | FAD-binding Berberine family protein | Chr1:10898197-10899780 FORWARD LENGTH=527 | 201606	14
TRUE	colin-mock / wt-mock	colin-mock	wt-mock	AT1G49740.1	65544.1	85231.5	0.378921	0.160573	0.999861	AT1G49740.1	| PLC-like phosphodiesterases superfamily protein | Chr1:18407728-18409468 FORWARD LENGTH=359 | 201606	>AT1G49740.1 | PLC-like phosphodiesterases superfamily protein | Chr1:18407728-18409468 FORWARD LENGTH=359 | 201606	10
TRUE	colin-mock / wt-mock	colin-mock	wt-mock	AT1G68760.1	83783.5	108939	0.378777	0.451853	0.999861	AT1G68760.1	| nudix hydrolase 1 | Chr1:25829090-25829607 FORWARD LENGTH=147 | 201606	>AT1G68760.1 | nudix hydrolase 1 | Chr1:25829090-25829607 FORWARD LENGTH=147 | 201606	8
TRUE	colin-mock / wt-mock	colin-mock	wt-mock	AT3G11270.1	54348.9	70663.7	0.378719	0.22596	0.999861	AT3G11270.1	| Mov34/MPN/PAD-1 family protein | Chr3:3528989-3531317 FORWARD LENGTH=310 | 201606	>AT3G11270.1 | Mov34/MPN/PAD-1 family protein | Chr3:3528989-3531317 FORWARD LENGTH=310 | 201606	5
TRUE	colin-mock / wt-mock	colin-mock	wt-mock	ATCG00790.1	1741975	2264564	0.378509	0.130847	0.999861	ATCG00790.1	| ribosomal protein L16 | ChrC:81189-82652 REVERSE LENGTH=135 | 201606	>ATCG00790.1 | ribosomal protein L16 | ChrC:81189-82652 REVERSE LENGTH=135 | 201606	4
TRUE	colin-mock / wt-mock	colin-mock	wt-mock	AT1G74950.1;AT1G74950.2	22118	28752.7	0.378478	0.45818	0.999861	AT1G74950.1;AT1G74950.2	| TIFY domain/Divergent CCT motif family protein | Chr1:28148919-28150258 REVERSE LENGTH=249 | 201606;| TIFY domain/Divergent CCT motif family protein | Chr1:28149095-28150258 REVERSE LENGTH=221 | 201606	>AT1G74950.1 | TIFY domain/Divergent CCT motif family protein | Chr1:28148919-28150258 REVERSE LENGTH=249 | 201606;>AT1G74950.2 | TIFY domain/Divergent CCT motif family protein | Chr1:28149095-28150258 REVERSE LENGTH=221 | 201606	2
TRUE	colin-mock / wt-mock	colin-mock	wt-mock	AT4G29590.1	333526	433495	0.378218	0.648492	0.999861	AT4G29590.1	| S-adenosyl-L-methionine-dependent methyltransferases superfamily protein | Chr4:14512736-14514404 REVERSE LENGTH=317 | 201606	>AT4G29590.1 | S-adenosyl-L-methionine-dependent methyltransferases superfamily protein | Chr4:14512736-14514404 REVERSE LENGTH=317 | 201606	4
TRUE	colin-mock / wt-mock	colin-mock	wt-mock	AT2G03430.1	29958.7	38933.9	0.378053	0.272916	0.999861	AT2G03430.1	| Ankyrin repeat family protein | Chr2:1036192-1037536 REVERSE LENGTH=240 | 201606	>AT2G03430.1 | Ankyrin repeat family protein | Chr2:1036192-1037536 REVERSE LENGTH=240 | 201606	3
TRUE	colin-mock / wt-mock	colin-mock	wt-mock	AT5G46230.1	11268.4	14642.9	0.377918	0.275122	0.999861	AT5G46230.1	| hypothetical protein (Protein of unknown function%2C DUF538) | Chr5:18742593-18743024 REVERSE LENGTH=143 | 201606	>AT5G46230.1 | hypothetical protein (Protein of unknown function%2C DUF538) | Chr5:18742593-18743024 REVERSE LENGTH=143 | 201606	5
TRUE	colin-mock / wt-mock	colin-mock	wt-mock	AT3G12340.1;AT3G12340.2;AT3G12340.3	37149.7	48274.1	0.377902	0.120017	0.999861	AT3G12340.1;AT3G12340.2;AT3G12340.3	| FKBP-like peptidyl-prolyl cis-trans isomerase family protein | Chr3:3925720-3929346 REVERSE LENGTH=499 | 201606;| FKBP-like peptidyl-prolyl cis-trans isomerase family protein | Chr3:3925720-3928594 REVERSE LENGTH=378 | 201606;| FKBP-like peptidyl-prolyl cis-trans isomerase family protein | Chr3:3925720-3928594 REVERSE LENGTH=378 | 201606	>AT3G12340.1 | FKBP-like peptidyl-prolyl cis-trans isomerase family protein | Chr3:3925720-3929346 REVERSE LENGTH=499 | 201606;>AT3G12340.2 | FKBP-like peptidyl-prolyl cis-trans isomerase family protein | Chr3:3925720-3928594 REVERSE LENGTH=378 | 201606;>AT3G12340.3 | FKBP-like peptidyl-prolyl cis-trans isomerase family protein | Chr3:3925720-3928594 REVERSE LENGTH=378 | 201606	1
FALSE	colin-mock / wt-mock	colin-mock	wt-mock	AT3G05040.1;AT3G05040.2	10153.2	13192.3	0.377764	NaN	NaN	AT3G05040.1;AT3G05040.2	| ARM repeat superfamily protein | Chr3:1401479-1408095 REVERSE LENGTH=1202 | 201606;| ARM repeat superfamily protein | Chr3:1401479-1408095 REVERSE LENGTH=1203 | 201606	>AT3G05040.1 | ARM repeat superfamily protein | Chr3:1401479-1408095 REVERSE LENGTH=1202 | 201606;>AT3G05040.2 | ARM repeat superfamily protein | Chr3:1401479-1408095 REVERSE LENGTH=1203 | 201606	3
FALSE	colin-mock / wt-mock	colin-mock	wt-mock	AT2G38680.1	22749.5	29556.6	0.377642	NaN	NaN	AT2G38680.1	| 5'-nucleotidase / magnesium ion binding protein | Chr2:16174174-16176080 REVERSE LENGTH=344 | 201606	>AT2G38680.1 | 5'-nucleotidase / magnesium ion binding protein | Chr2:16174174-16176080 REVERSE LENGTH=344 | 201606	8
TRUE	colin-mock / wt-mock	colin-mock	wt-mock	AT1G30530.1	105395	136882	0.377131	0.117308	0.999861	AT1G30530.1	| UDP-glucosyl transferase 78D1 | Chr1:10814917-10816374 FORWARD LENGTH=453 | 201606	>AT1G30530.1 | UDP-glucosyl transferase 78D1 | Chr1:10814917-10816374 FORWARD LENGTH=453 | 201606	20
TRUE	colin-mock / wt-mock	colin-mock	wt-mock	AT4G09750.1	65749	85362.7	0.376637	0.281637	0.999861	AT4G09750.1	| NAD(P)-binding Rossmann-fold superfamily protein | Chr4:6146770-6148698 FORWARD LENGTH=322 | 201606	>AT4G09750.1 | NAD(P)-binding Rossmann-fold superfamily protein | Chr4:6146770-6148698 FORWARD LENGTH=322 | 201606	13
TRUE	colin-mock / wt-mock	colin-mock	wt-mock	AT5G57110.1;AT5G57110.2;AT5G57110.3	164075	212962	0.376245	0.509577	0.999861	AT5G57110.1;AT5G57110.2;AT5G57110.3	| autoinhibited Ca2+ -ATPase%2C isoform 8 | Chr5:23109729-23116857 REVERSE LENGTH=1074 | 201606;| autoinhibited Ca2+ -ATPase%2C isoform 8 | Chr5:23109729-23116857 REVERSE LENGTH=1074 | 201606;| autoinhibited Ca2+ -ATPase%2C isoform 8 | Chr5:23109729-23116857 REVERSE LENGTH=1074 | 201606	>AT5G57110.1 | autoinhibited Ca2+ -ATPase%2C isoform 8 | Chr5:23109729-23116857 REVERSE LENGTH=1074 | 201606;>AT5G57110.2 | autoinhibited Ca2+ -ATPase%2C isoform 8 | Chr5:23109729-23116857 REVERSE LENGTH=1074 | 201606;>AT5G57110.3 | autoinhibited Ca2+ -ATPase%2C isoform 8 | Chr5:23109729-23116857 REVERSE LENGTH=1074 | 201606	34
TRUE	colin-mock / wt-mock	colin-mock	wt-mock	AT4G30890.1;AT4G30890.2;AT4G30890.3	42541.1	55174.3	0.375139	0.80985	0.999861	AT4G30890.1;AT4G30890.2;AT4G30890.3	| ubiquitin-specific protease 24 | Chr4:15036383-15038825 REVERSE LENGTH=551 | 201606;| ubiquitin-specific protease 24 | Chr4:15036383-15038825 REVERSE LENGTH=551 | 201606;| ubiquitin-specific protease 24 | Chr4:15036383-15038825 REVERSE LENGTH=551 | 201606	>AT4G30890.1 | ubiquitin-specific protease 24 | Chr4:15036383-15038825 REVERSE LENGTH=551 | 201606;>AT4G30890.2 | ubiquitin-specific protease 24 | Chr4:15036383-15038825 REVERSE LENGTH=551 | 201606;>AT4G30890.3 | ubiquitin-specific protease 24 | Chr4:15036383-15038825 REVERSE LENGTH=551 | 201606	19
TRUE	colin-mock / wt-mock	colin-mock	wt-mock	AT5G50840.1;AT5G50840.2	31898.2	41370	0.37511	0.343042	0.999861	AT5G50840.1;AT5G50840.2	| alpha-taxilin-like protein | Chr5:20685903-20688739 FORWARD LENGTH=404 | 201606;| alpha-taxilin-like protein | Chr5:20685903-20688739 FORWARD LENGTH=405 | 201606	>AT5G50840.1 | alpha-taxilin-like protein | Chr5:20685903-20688739 FORWARD LENGTH=404 | 201606;>AT5G50840.2 | alpha-taxilin-like protein | Chr5:20685903-20688739 FORWARD LENGTH=405 | 201606	14
TRUE	colin-mock / wt-mock	colin-mock	wt-mock	AT4G21670.1	25623.5	33222.5	0.374692	0.965036	0.999861	AT4G21670.1	| C-terminal domain phosphatase-like 1 | Chr4:11511511-11516922 FORWARD LENGTH=967 | 201606	>AT4G21670.1 | C-terminal domain phosphatase-like 1 | Chr4:11511511-11516922 FORWARD LENGTH=967 | 201606	22
TRUE	colin-mock / wt-mock	colin-mock	wt-mock	AT5G08180.1;AT5G08180.2	93755.1	121534	0.374389	0.695183	0.999861	AT5G08180.1;AT5G08180.2	| Ribosomal protein L7Ae/L30e/S12e/Gadd45 family protein | Chr5:2631843-2633374 REVERSE LENGTH=156 | 201606;| Ribosomal protein L7Ae/L30e/S12e/Gadd45 family protein | Chr5:2631843-2633374 REVERSE LENGTH=156 | 201606	>AT5G08180.1 | Ribosomal protein L7Ae/L30e/S12e/Gadd45 family protein | Chr5:2631843-2633374 REVERSE LENGTH=156 | 201606;>AT5G08180.2 | Ribosomal protein L7Ae/L30e/S12e/Gadd45 family protein | Chr5:2631843-2633374 REVERSE LENGTH=156 | 201606	10
TRUE	colin-mock / wt-mock	colin-mock	wt-mock	AT3G58500.1	107820	139751	0.374225	0.265963	0.999861	AT3G58500.1	| protein phosphatase 2A-4 | Chr3:21635503-21638911 REVERSE LENGTH=313 | 201606	>AT3G58500.1 | protein phosphatase 2A-4 | Chr3:21635503-21638911 REVERSE LENGTH=313 | 201606	1
TRUE	colin-mock / wt-mock	colin-mock	wt-mock	AT2G26430.1;AT2G26430.2;AT2G26430.3	15307	19831.6	0.373608	0.156753	0.999861	AT2G26430.1;AT2G26430.2;AT2G26430.3	| arginine-rich cyclin 1 | Chr2:11243433-11245504 REVERSE LENGTH=416 | 201606;| arginine-rich cyclin 1 | Chr2:11243433-11245255 REVERSE LENGTH=361 | 201606;| arginine-rich cyclin 1 | Chr2:11243433-11245255 REVERSE LENGTH=361 | 201606	>AT2G26430.1 | arginine-rich cyclin 1 | Chr2:11243433-11245504 REVERSE LENGTH=416 | 201606;>AT2G26430.2 | arginine-rich cyclin 1 | Chr2:11243433-11245255 REVERSE LENGTH=361 | 201606;>AT2G26430.3 | arginine-rich cyclin 1 | Chr2:11243433-11245255 REVERSE LENGTH=361 | 201606	2
TRUE	colin-mock / wt-mock	colin-mock	wt-mock	AT1G64510.1;AT1G64510.2	1.79557e+06	2.32479e+06	0.372657	0.23245	0.999861	AT1G64510.1;AT1G64510.2	| Translation elongation factor EF1B/ribosomal protein S6 family protein | Chr1:23954993-23956205 REVERSE LENGTH=207 | 201606;| Translation elongation factor EF1B/ribosomal protein S6 family protein | Chr1:23954993-23956277 REVERSE LENGTH=231 | 201606	>AT1G64510.1 | Translation elongation factor EF1B/ribosomal protein S6 family protein | Chr1:23954993-23956205 REVERSE LENGTH=207 | 201606;>AT1G64510.2 | Translation elongation factor EF1B/ribosomal protein S6 family protein | Chr1:23954993-23956277 REVERSE LENGTH=231 | 201606	2
TRUE	colin-mock / wt-mock	colin-mock	wt-mock	AT4G15550.1	239785	310306	0.371952	0.951938	0.999861	AT4G15550.1	| indole-3-acetate beta-D-glucosyltransferase | Chr4:8877877-8879301 REVERSE LENGTH=474 | 201606	>AT4G15550.1 | indole-3-acetate beta-D-glucosyltransferase | Chr4:8877877-8879301 REVERSE LENGTH=474 | 201606	24
TRUE	colin-mock / wt-mock	colin-mock	wt-mock	AT5G52310.1	159760	206670	0.371429	0.728205	0.999861	AT5G52310.1	| low-temperature-responsive protein 78 (LTI78) / desiccation-responsive protein 29A (RD29A) | Chr5:21240929-21243326 FORWARD LENGTH=710 | 201606	>AT5G52310.1 | low-temperature-responsive protein 78 (LTI78) / desiccation-responsive protein 29A (RD29A) | Chr5:21240929-21243326 FORWARD LENGTH=710 | 201606	29
TRUE	colin-mock / wt-mock	colin-mock	wt-mock	AT4G23170.1	297217	384474	0.371369	0.375024	0.999861	AT4G23170.1	| receptor-like protein kinase-related family protein | Chr4:12135205-12136002 FORWARD LENGTH=265 | 201606	>AT4G23170.1 | receptor-like protein kinase-related family protein | Chr4:12135205-12136002 FORWARD LENGTH=265 | 201606	3
TRUE	colin-mock / wt-mock	colin-mock	wt-mock	AT3G14290.1	202146	261460	0.371193	0.43808	0.999861	AT3G14290.1	| 20S proteasome alpha subunit E2 | Chr3:4764364-4766381 FORWARD LENGTH=237 | 201606	>AT3G14290.1 | 20S proteasome alpha subunit E2 | Chr3:4764364-4766381 FORWARD LENGTH=237 | 201606	3
TRUE	colin-mock / wt-mock	colin-mock	wt-mock	AT1G10140.1	8455.27	10933.9	0.370884	0.460062	0.999861	AT1G10140.1	| Uncharacterized conserved protein UCP031279 | Chr1:3322970-3323473 REVERSE LENGTH=167 | 201606	>AT1G10140.1 | Uncharacterized conserved protein UCP031279 | Chr1:3322970-3323473 REVERSE LENGTH=167 | 201606	4
TRUE	colin-mock / wt-mock	colin-mock	wt-mock	AT2G43460.1;AT3G59540.1	872863	1.12844e+06	0.370507	0.287371	0.999861	AT2G43460.1;AT3G59540.1	| Ribosomal L38e protein family | Chr2:18046285-18047292 REVERSE LENGTH=69 | 201606;| Ribosomal L38e protein family | Chr3:21995897-21996742 REVERSE LENGTH=69 | 201606	>AT2G43460.1 | Ribosomal L38e protein family | Chr2:18046285-18047292 REVERSE LENGTH=69 | 201606;>AT3G59540.1 | Ribosomal L38e protein family | Chr3:21995897-21996742 REVERSE LENGTH=69 | 201606	6
TRUE	colin-mock / wt-mock	colin-mock	wt-mock	AT3G20970.1	200481	259040	0.369711	0.0579527	0.999861	AT3G20970.1	| NFU domain protein 4 | Chr3:7348277-7350069 FORWARD LENGTH=283 | 201606	>AT3G20970.1 | NFU domain protein 4 | Chr3:7348277-7350069 FORWARD LENGTH=283 | 201606	3
TRUE	colin-mock / wt-mock	colin-mock	wt-mock	AT3G45640.1	66799	86304.1	0.369601	0.868673	0.999861	AT3G45640.1	| mitogen-activated protein kinase 3 | Chr3:16756918-16758476 FORWARD LENGTH=370 | 201606	>AT3G45640.1 | mitogen-activated protein kinase 3 | Chr3:16756918-16758476 FORWARD LENGTH=370 | 201606	6
TRUE	colin-mock / wt-mock	colin-mock	wt-mock	AT4G11650.1	1.01987e+06	1317588	0.369515	0.00447938	0.690498	AT4G11650.1	| osmotin 34 | Chr4:7025127-7026113 REVERSE LENGTH=244 | 201606	>AT4G11650.1 | osmotin 34 | Chr4:7025127-7026113 REVERSE LENGTH=244 | 201606	6
TRUE	colin-mock / wt-mock	colin-mock	wt-mock	AT3G14600.1	226100	291868	0.368352	0.120155	0.999861	AT3G14600.1	| Ribosomal protein L18ae/LX family protein | Chr3:4910773-4911933 FORWARD LENGTH=178 | 201606	>AT3G14600.1 | Ribosomal protein L18ae/LX family protein | Chr3:4910773-4911933 FORWARD LENGTH=178 | 201606	5
TRUE	colin-mock / wt-mock	colin-mock	wt-mock	AT4G15000.1;AT4G15000.2	1.08257e+06	1.39726e+06	0.368142	0.298905	0.999861	AT4G15000.1;AT4G15000.2	| Ribosomal L27e protein family | Chr4:8571896-8572303 FORWARD LENGTH=135 | 201606;| Ribosomal L27e protein family | Chr4:8571896-8572387 FORWARD LENGTH=131 | 201606	>AT4G15000.1 | Ribosomal L27e protein family | Chr4:8571896-8572303 FORWARD LENGTH=135 | 201606;>AT4G15000.2 | Ribosomal L27e protein family | Chr4:8571896-8572387 FORWARD LENGTH=131 | 201606	4
TRUE	colin-mock / wt-mock	colin-mock	wt-mock	AT3G42790.1	55884.5	72119.1	0.367932	0.69622	0.999861	AT3G42790.1	| alfin-like 3 | Chr3:14878128-14879618 REVERSE LENGTH=250 | 201606	>AT3G42790.1 | alfin-like 3 | Chr3:14878128-14879618 REVERSE LENGTH=250 | 201606	4
TRUE	colin-mock / wt-mock	colin-mock	wt-mock	AT3G18740.1	1.01003e+06	1.30344e+06	0.367924	0.256644	0.999861	AT3G18740.1	| Ribosomal protein L7Ae/L30e/S12e/Gadd45 family protein | Chr3:6453437-6453870 FORWARD LENGTH=112 | 201606	>AT3G18740.1 | Ribosomal protein L7Ae/L30e/S12e/Gadd45 family protein | Chr3:6453437-6453870 FORWARD LENGTH=112 | 201606	6
TRUE	colin-mock / wt-mock	colin-mock	wt-mock	AT1G69960.1	67572.9	87159.8	0.367219	0.213144	0.999861	AT1G69960.1	| serine/threonine protein phosphatase 2A | Chr1:26348892-26350511 REVERSE LENGTH=307 | 201606	>AT1G69960.1 | serine/threonine protein phosphatase 2A | Chr1:26348892-26350511 REVERSE LENGTH=307 | 201606	4
TRUE	colin-mock / wt-mock	colin-mock	wt-mock	AT5G40490.1	84278.6	108699	0.367103	0.788276	0.999861	AT5G40490.1	| RNA-binding (RRM/RBD/RNP motifs) family protein | Chr5:16225483-16227423 FORWARD LENGTH=423 | 201606	>AT5G40490.1 | RNA-binding (RRM/RBD/RNP motifs) family protein | Chr5:16225483-16227423 FORWARD LENGTH=423 | 201606	12
TRUE	colin-mock / wt-mock	colin-mock	wt-mock	AT3G60245.1	570157	735134	0.366647	0.80642	0.999861	AT3G60245.1	| Zinc-binding ribosomal protein family protein | Chr3:22268803-22269750 FORWARD LENGTH=92 | 201606	>AT3G60245.1 | Zinc-binding ribosomal protein family protein | Chr3:22268803-22269750 FORWARD LENGTH=92 | 201606	8
TRUE	colin-mock / wt-mock	colin-mock	wt-mock	AT1G76810.1	326532	421000	0.366598	0.151024	0.999861	AT1G76810.1	| eukaryotic translation initiation factor 2 (eIF-2) family protein | Chr1:28831366-28836310 REVERSE LENGTH=1294 | 201606	>AT1G76810.1 | eukaryotic translation initiation factor 2 (eIF-2) family protein | Chr1:28831366-28836310 REVERSE LENGTH=1294 | 201606	45
TRUE	colin-mock / wt-mock	colin-mock	wt-mock	AT5G13570.1	44075.6	56817.3	0.366349	0.6224	0.999861	AT5G13570.1	| decapping 2 | Chr5:4367532-4369992 FORWARD LENGTH=373 | 201606	>AT5G13570.1 | decapping 2 | Chr5:4367532-4369992 FORWARD LENGTH=373 | 201606	9
TRUE	colin-mock / wt-mock	colin-mock	wt-mock	AT1G28960.1;AT1G28960.3;AT1G28960.5;AT1G28960.6;AT1G28960.7	78922.7	101695	0.365732	0.0923072	0.999861	AT1G28960.1;AT1G28960.3;AT1G28960.5;AT1G28960.6;AT1G28960.7	| nudix hydrolase homolog 15 | Chr1:10110135-10111607 REVERSE LENGTH=293 | 201606;| nudix hydrolase homolog 15 | Chr1:10110135-10111607 REVERSE LENGTH=293 | 201606;| nudix hydrolase homolog 15 | Chr1:10110135-10111607 REVERSE LENGTH=293 | 201606;| nudix hydrolase homolog 15 | Chr1:10110020-10111607 REVERSE LENGTH=285 | 201606;| nudix hydrolase homolog 15 | Chr1:10110020-10111607 REVERSE LENGTH=28…	>AT1G28960.1 | nudix hydrolase homolog 15 | Chr1:10110135-10111607 REVERSE LENGTH=293 | 201606;>AT1G28960.3 | nudix hydrolase homolog 15 | Chr1:10110135-10111607 REVERSE LENGTH=293 | 201606;>AT1G28960.5 | nudix hydrolase homolog 15 | Chr1:10110135-10111607 REVERSE LENGTH=293 | 201606;>AT1G28960.6 | nudix hydrolase homolog 15 | Chr1:10110020-10111607 REVERSE LENGTH=285 | 201606;>AT1G28960.7 | nudi…	4
TRUE	colin-mock / wt-mock	colin-mock	wt-mock	AT3G48110.1	588932	758226	0.364526	0.575005	0.999861	AT3G48110.1	| glycine-tRNA ligase | Chr3:17763111-17770964 FORWARD LENGTH=1067 | 201606	>AT3G48110.1 | glycine-tRNA ligase | Chr3:17763111-17770964 FORWARD LENGTH=1067 | 201606	28
TRUE	colin-mock / wt-mock	colin-mock	wt-mock	AT5G47860.1	105524	135813	0.364054	0.250114	0.999861	AT5G47860.1	| Gut esterase (DUF1350) | Chr5:19381656-19384310 FORWARD LENGTH=431 | 201606	>AT5G47860.1 | Gut esterase (DUF1350) | Chr5:19381656-19384310 FORWARD LENGTH=431 | 201606	7
TRUE	colin-mock / wt-mock	colin-mock	wt-mock	AT4G39200.1;AT4G39200.2	98348.7	126521	0.3634	0.766479	0.999861	AT4G39200.1;AT4G39200.2	| Ribosomal protein S25 family protein | Chr4:18257464-18258464 FORWARD LENGTH=108 | 201606;| Ribosomal protein S25 family protein | Chr4:18257464-18258464 FORWARD LENGTH=107 | 201606	>AT4G39200.1 | Ribosomal protein S25 family protein | Chr4:18257464-18258464 FORWARD LENGTH=108 | 201606;>AT4G39200.2 | Ribosomal protein S25 family protein | Chr4:18257464-18258464 FORWARD LENGTH=107 | 201606	4
TRUE	colin-mock / wt-mock	colin-mock	wt-mock	AT3G04650.1	74751.4	96155.9	0.363275	0.641541	0.999861	AT3G04650.1	| FAD/NAD(P)-binding oxidoreductase family protein | Chr3:1262017-1264343 FORWARD LENGTH=486 | 201606	>AT3G04650.1 | FAD/NAD(P)-binding oxidoreductase family protein | Chr3:1262017-1264343 FORWARD LENGTH=486 | 201606	8
TRUE	colin-mock / wt-mock	colin-mock	wt-mock	AT5G40950.1	964580	1.24077e+06	0.363262	0.642511	0.999861	AT5G40950.1	| ribosomal protein large subunit 27 | Chr5:16410866-16411845 FORWARD LENGTH=198 | 201606	>AT5G40950.1 | ribosomal protein large subunit 27 | Chr5:16410866-16411845 FORWARD LENGTH=198 | 201606	4
TRUE	colin-mock / wt-mock	colin-mock	wt-mock	AT1G72880.1;AT1G72880.2	107240	137891	0.362678	0.509412	0.999861	AT1G72880.1;AT1G72880.2	| Survival protein SurE-like phosphatase/nucleotidase | Chr1:27423678-27425928 REVERSE LENGTH=385 | 201606;| Survival protein SurE-like phosphatase/nucleotidase | Chr1:27423678-27425928 REVERSE LENGTH=385 | 201606	>AT1G72880.1 | Survival protein SurE-like phosphatase/nucleotidase | Chr1:27423678-27425928 REVERSE LENGTH=385 | 201606;>AT1G72880.2 | Survival protein SurE-like phosphatase/nucleotidase | Chr1:27423678-27425928 REVERSE LENGTH=385 | 201606	6
TRUE	colin-mock / wt-mock	colin-mock	wt-mock	AT3G01560.1	24763.3	31838.3	0.362558	0.509606	0.999861	AT3G01560.1	| proline-rich receptor-like kinase%2C putative (DUF1421) | Chr3:219884-221707 FORWARD LENGTH=511 | 201606	>AT3G01560.1 | proline-rich receptor-like kinase%2C putative (DUF1421) | Chr3:219884-221707 FORWARD LENGTH=511 | 201606	13
TRUE	colin-mock / wt-mock	colin-mock	wt-mock	AT4G17510.1	145337	186767	0.361842	0.0970107	0.999861	AT4G17510.1	| ubiquitin C-terminal hydrolase 3 | Chr4:9767114-9768648 REVERSE LENGTH=234 | 201606	>AT4G17510.1 | ubiquitin C-terminal hydrolase 3 | Chr4:9767114-9768648 REVERSE LENGTH=234 | 201606	7
TRUE	colin-mock / wt-mock	colin-mock	wt-mock	AT5G67360.1	556939	715685	0.361806	0.499268	0.999861	AT5G67360.1	| Subtilase family protein | Chr5:26872192-26874465 REVERSE LENGTH=757 | 201606	>AT5G67360.1 | Subtilase family protein | Chr5:26872192-26874465 REVERSE LENGTH=757 | 201606	16
TRUE	colin-mock / wt-mock	colin-mock	wt-mock	AT5G19855.1	179727	230819	0.360952	0.657502	0.999861	AT5G19855.1	| Chaperonin-like RbcX protein | Chr5:6712166-6713445 REVERSE LENGTH=203 | 201606	>AT5G19855.1 | Chaperonin-like RbcX protein | Chr5:6712166-6713445 REVERSE LENGTH=203 | 201606	2
TRUE	colin-mock / wt-mock	colin-mock	wt-mock	AT4G32420.1;AT4G32420.3;AT4G32420.4;AT4G32420.5;AT4G32420.6	12896.2	16560.9	0.360843	0.434207	0.999861	AT4G32420.1;AT4G32420.3;AT4G32420.4;AT4G32420.5;AT4G32420.6	| Cyclophilin-like peptidyl-prolyl cis-trans isomerase family protein | Chr4:15647550-15652103 REVERSE LENGTH=837 | 201606;| Cyclophilin-like peptidyl-prolyl cis-trans isomerase family protein | Chr4:15647550-15652103 REVERSE LENGTH=837 | 201606;| Cyclophilin-like peptidyl-prolyl cis-trans isomerase family protein | Chr4:15647550-15652103 REVERSE LENGTH=820 | 201606;| Cyclophilin-like peptidyl-pr…	>AT4G32420.1 | Cyclophilin-like peptidyl-prolyl cis-trans isomerase family protein | Chr4:15647550-15652103 REVERSE LENGTH=837 | 201606;>AT4G32420.3 | Cyclophilin-like peptidyl-prolyl cis-trans isomerase family protein | Chr4:15647550-15652103 REVERSE LENGTH=837 | 201606;>AT4G32420.4 | Cyclophilin-like peptidyl-prolyl cis-trans isomerase family protein | Chr4:15647550-15652103 REVERSE LENGTH=820 …	1
TRUE	colin-mock / wt-mock	colin-mock	wt-mock	AT5G54430.1;AT5G54430.4	457039	586845	0.360662	0.421249	0.999861	AT5G54430.1;AT5G54430.4	| Adenine nucleotide alpha hydrolases-like superfamily protein | Chr5:22097563-22099693 REVERSE LENGTH=242 | 201606;| Adenine nucleotide alpha hydrolases-like superfamily protein | Chr5:22097563-22099693 REVERSE LENGTH=242 | 201606	>AT5G54430.1 | Adenine nucleotide alpha hydrolases-like superfamily protein | Chr5:22097563-22099693 REVERSE LENGTH=242 | 201606;>AT5G54430.4 | Adenine nucleotide alpha hydrolases-like superfamily protein | Chr5:22097563-22099693 REVERSE LENGTH=242 | 201606	14
TRUE	colin-mock / wt-mock	colin-mock	wt-mock	AT4G23500.1	120547	154737	0.360228	0.331878	0.999861	AT4G23500.1	| Pectin lyase-like superfamily protein | Chr4:12264640-12267074 FORWARD LENGTH=495 | 201606	>AT4G23500.1 | Pectin lyase-like superfamily protein | Chr4:12264640-12267074 FORWARD LENGTH=495 | 201606	5
TRUE	colin-mock / wt-mock	colin-mock	wt-mock	AT3G11210.1	65041.5	83441.8	0.359411	0.938984	0.999861	AT3G11210.1	| SGNH hydrolase-type esterase superfamily protein | Chr3:3511101-3512899 REVERSE LENGTH=256 | 201606	>AT3G11210.1 | SGNH hydrolase-type esterase superfamily protein | Chr3:3511101-3512899 REVERSE LENGTH=256 | 201606	7
TRUE	colin-mock / wt-mock	colin-mock	wt-mock	AT1G25230.1;AT1G25230.2;AT1G25230.3	159745	204925	0.359319	0.577627	0.999861	AT1G25230.1;AT1G25230.2;AT1G25230.3	| Calcineurin-like metallo-phosphoesterase superfamily protein | Chr1:8840474-8842298 REVERSE LENGTH=339 | 201606;| Calcineurin-like metallo-phosphoesterase superfamily protein | Chr1:8840474-8842026 REVERSE LENGTH=271 | 201606;| Calcineurin-like metallo-phosphoesterase superfamily protein | Chr1:8840474-8842367 REVERSE LENGTH=362 | 201606	>AT1G25230.1 | Calcineurin-like metallo-phosphoesterase superfamily protein | Chr1:8840474-8842298 REVERSE LENGTH=339 | 201606;>AT1G25230.2 | Calcineurin-like metallo-phosphoesterase superfamily protein | Chr1:8840474-8842026 REVERSE LENGTH=271 | 201606;>AT1G25230.3 | Calcineurin-like metallo-phosphoesterase superfamily protein | Chr1:8840474-8842367 REVERSE LENGTH=362 | 201606	2
TRUE	colin-mock / wt-mock	colin-mock	wt-mock	AT5G27640.1;AT5G27640.3	419087	537569	0.3592	0.471551	0.999861	AT5G27640.1;AT5G27640.3	| translation initiation factor 3B1 | Chr5:9781207-9784759 REVERSE LENGTH=712 | 201606;| translation initiation factor 3B1 | Chr5:9781207-9784759 REVERSE LENGTH=712 | 201606	>AT5G27640.1 | translation initiation factor 3B1 | Chr5:9781207-9784759 REVERSE LENGTH=712 | 201606;>AT5G27640.3 | translation initiation factor 3B1 | Chr5:9781207-9784759 REVERSE LENGTH=712 | 201606	20
TRUE	colin-mock / wt-mock	colin-mock	wt-mock	AT1G20693.1;AT1G20693.2;AT1G20693.3	174740	224071	0.358741	0.717909	0.999861	AT1G20693.1;AT1G20693.2;AT1G20693.3	| high mobility group B2 | Chr1:7177282-7178487 FORWARD LENGTH=144 | 201606;| high mobility group B2 | Chr1:7177282-7178487 FORWARD LENGTH=142 | 201606;| high mobility group B2 | Chr1:7177282-7178487 FORWARD LENGTH=143 | 201606	>AT1G20693.1 | high mobility group B2 | Chr1:7177282-7178487 FORWARD LENGTH=144 | 201606;>AT1G20693.2 | high mobility group B2 | Chr1:7177282-7178487 FORWARD LENGTH=142 | 201606;>AT1G20693.3 | high mobility group B2 | Chr1:7177282-7178487 FORWARD LENGTH=143 | 201606	2
TRUE	colin-mock / wt-mock	colin-mock	wt-mock	AT5G66920.1	220868	283163	0.358449	0.625974	0.999861	AT5G66920.1	| SKU5 similar 17 | Chr5:26722963-26725370 FORWARD LENGTH=546 | 201606	>AT5G66920.1 | SKU5 similar 17 | Chr5:26722963-26725370 FORWARD LENGTH=546 | 201606	7
TRUE	colin-mock / wt-mock	colin-mock	wt-mock	AT5G58220.3	60288.2	77273.7	0.358103	0.176849	0.999861	AT5G58220.3	| transthyretin-like protein | Chr5:23554546-23555861 REVERSE LENGTH=311 | 201606	>AT5G58220.3 | transthyretin-like protein | Chr5:23554546-23555861 REVERSE LENGTH=311 | 201606	1
TRUE	colin-mock / wt-mock	colin-mock	wt-mock	AT4G08870.1	706071	904766	0.357732	0.156295	0.999861	AT4G08870.1	| Arginase/deacetylase superfamily protein | Chr4:5646654-5648693 REVERSE LENGTH=344 | 201606	>AT4G08870.1 | Arginase/deacetylase superfamily protein | Chr4:5646654-5648693 REVERSE LENGTH=344 | 201606	17
TRUE	colin-mock / wt-mock	colin-mock	wt-mock	AT5G22060.1	62068.3	79532.4	0.357687	0.279233	0.999861	AT5G22060.1	| DNAJ homologue 2 | Chr5:7303798-7305668 REVERSE LENGTH=419 | 201606	>AT5G22060.1 | DNAJ homologue 2 | Chr5:7303798-7305668 REVERSE LENGTH=419 | 201606	9
TRUE	colin-mock / wt-mock	colin-mock	wt-mock	AT4G20440.1;AT4G20440.2;AT4G20440.3;AT4G20440.4;AT4G20440.5;AT5G44500.1;AT5G44500.2	560264	717829	0.357534	0.511681	0.999861	AT4G20440.1;AT4G20440.2;AT4G20440.3;AT4G20440.4;AT4G20440.5;AT5G44500.1;AT5G44500.2	| small nuclear ribonucleoprotein associated protein B | Chr4:11022843-11023616 REVERSE LENGTH=257 | 201606;| small nuclear ribonucleoprotein associated protein B | Chr4:11022843-11023616 REVERSE LENGTH=257 | 201606;| small nuclear ribonucleoprotein associated protein B | Chr4:11022843-11023616 REVERSE LENGTH=257 | 201606;| small nuclear ribonucleoprotein associated protein B | Chr4:11022843-1102…	>AT4G20440.1 | small nuclear ribonucleoprotein associated protein B | Chr4:11022843-11023616 REVERSE LENGTH=257 | 201606;>AT4G20440.2 | small nuclear ribonucleoprotein associated protein B | Chr4:11022843-11023616 REVERSE LENGTH=257 | 201606;>AT4G20440.3 | small nuclear ribonucleoprotein associated protein B | Chr4:11022843-11023616 REVERSE LENGTH=257 | 201606;>AT4G20440.4 | small nuclear ribonuc…	5
TRUE	colin-mock / wt-mock	colin-mock	wt-mock	AT5G55200.1	59443.3	76122	0.3568	0.484543	0.999861	AT5G55200.1	| Co-chaperone GrpE family protein | Chr5:22394705-22396335 FORWARD LENGTH=302 | 201606	>AT5G55200.1 | Co-chaperone GrpE family protein | Chr5:22394705-22396335 FORWARD LENGTH=302 | 201606	12
TRUE	colin-mock / wt-mock	colin-mock	wt-mock	AT1G64740.1	395169	506029	0.356751	0.770122	0.999861	AT1G64740.1	| alpha-1 tubulin | Chr1:24050114-24052296 FORWARD LENGTH=450 | 201606	>AT1G64740.1 | alpha-1 tubulin | Chr1:24050114-24052296 FORWARD LENGTH=450 | 201606	10
TRUE	colin-mock / wt-mock	colin-mock	wt-mock	AT5G58190.1;AT5G58190.2	25561.5	32718.9	0.35615	0.0427568	0.999861	AT5G58190.1;AT5G58190.2	| evolutionarily conserved C-terminal region 10 | Chr5:23546434-23549363 FORWARD LENGTH=527 | 201606;| evolutionarily conserved C-terminal region 10 | Chr5:23546434-23549363 FORWARD LENGTH=528 | 201606	>AT5G58190.1 | evolutionarily conserved C-terminal region 10 | Chr5:23546434-23549363 FORWARD LENGTH=527 | 201606;>AT5G58190.2 | evolutionarily conserved C-terminal region 10 | Chr5:23546434-23549363 FORWARD LENGTH=528 | 201606	7
TRUE	colin-mock / wt-mock	colin-mock	wt-mock	AT4G25840.1	65148.3	83358.4	0.3556	0.516632	0.999861	AT4G25840.1	| glycerol-3-phosphatase 1 | Chr4:13139026-13140719 FORWARD LENGTH=298 | 201606	>AT4G25840.1 | glycerol-3-phosphatase 1 | Chr4:13139026-13140719 FORWARD LENGTH=298 | 201606	9
TRUE	colin-mock / wt-mock	colin-mock	wt-mock	AT5G04920.1	60199.7	77018.5	0.355449	0.776158	0.999861	AT5G04920.1	| EAP30/Vps36 family protein | Chr5:1439172-1441545 REVERSE LENGTH=440 | 201606	>AT5G04920.1 | EAP30/Vps36 family protein | Chr5:1439172-1441545 REVERSE LENGTH=440 | 201606	14
TRUE	colin-mock / wt-mock	colin-mock	wt-mock	AT4G28660.1;AT4G28660.2	518114	662676	0.355034	0.535186	0.999861	AT4G28660.1;AT4G28660.2	| photosystem II reaction center PSB28 protein | Chr4:14150008-14150933 FORWARD LENGTH=183 | 201606;| photosystem II reaction center PSB28 protein | Chr4:14150008-14150933 FORWARD LENGTH=198 | 201606	>AT4G28660.1 | photosystem II reaction center PSB28 protein | Chr4:14150008-14150933 FORWARD LENGTH=183 | 201606;>AT4G28660.2 | photosystem II reaction center PSB28 protein | Chr4:14150008-14150933 FORWARD LENGTH=198 | 201606	2
TRUE	colin-mock / wt-mock	colin-mock	wt-mock	AT4G17560.1	349868	447419	0.354817	0.253505	0.999861	AT4G17560.1	| Ribosomal protein L19 family protein | Chr4:9780343-9781752 FORWARD LENGTH=225 | 201606	>AT4G17560.1 | Ribosomal protein L19 family protein | Chr4:9780343-9781752 FORWARD LENGTH=225 | 201606	5
TRUE	colin-mock / wt-mock	colin-mock	wt-mock	AT1G77550.1	72191.9	92255.9	0.353806	0.67743	0.999861	AT1G77550.1	| tubulin-tyrosine ligase | Chr1:29138490-29142965 REVERSE LENGTH=855 | 201606	>AT1G77550.1 | tubulin-tyrosine ligase | Chr1:29138490-29142965 REVERSE LENGTH=855 | 201606	24
TRUE	colin-mock / wt-mock	colin-mock	wt-mock	AT1G80930.1	48680.1	62193.7	0.353436	0.590577	0.999861	AT1G80930.1	| MIF4G domain-containing protein / MA3 domain-containing protein | Chr1:30405774-30409499 REVERSE LENGTH=900 | 201606	>AT1G80930.1 | MIF4G domain-containing protein / MA3 domain-containing protein | Chr1:30405774-30409499 REVERSE LENGTH=900 | 201606	28
TRUE	colin-mock / wt-mock	colin-mock	wt-mock	AT5G53000.1	22104.1	28239.7	0.35341	0.736349	0.999861	AT5G53000.1	| 2A phosphatase associated protein of 46 kD | Chr5:21485654-21487869 REVERSE LENGTH=405 | 201606	>AT5G53000.1 | 2A phosphatase associated protein of 46 kD | Chr5:21485654-21487869 REVERSE LENGTH=405 | 201606	13
TRUE	colin-mock / wt-mock	colin-mock	wt-mock	AT5G24420.1	92981.5	118784	0.353323	0.773538	0.999861	AT5G24420.1	| 6-phosphogluconolactonase 5 | Chr5:8336943-8337879 REVERSE LENGTH=252 | 201606	>AT5G24420.1 | 6-phosphogluconolactonase 5 | Chr5:8336943-8337879 REVERSE LENGTH=252 | 201606	13
TRUE	colin-mock / wt-mock	colin-mock	wt-mock	AT1G80480.1	537389	686370	0.35302	0.213558	0.999861	AT1G80480.1	| plastid transcriptionally active 17 | Chr1:30258272-30260570 REVERSE LENGTH=444 | 201606	>AT1G80480.1 | plastid transcriptionally active 17 | Chr1:30258272-30260570 REVERSE LENGTH=444 | 201606	9
TRUE	colin-mock / wt-mock	colin-mock	wt-mock	AT5G04740.1	1.07131e+06	1.36792e+06	0.352608	0.187739	0.999861	AT5G04740.1	| ACT domain-containing protein | Chr5:1368713-1371391 REVERSE LENGTH=301 | 201606	>AT5G04740.1 | ACT domain-containing protein | Chr5:1368713-1371391 REVERSE LENGTH=301 | 201606	20
TRUE	colin-mock / wt-mock	colin-mock	wt-mock	AT5G10360.1	4055425	5176413	0.3521	0.32562	0.999861	AT5G10360.1	| Ribosomal protein S6e | Chr5:3258734-3260142 REVERSE LENGTH=249 | 201606	>AT5G10360.1 | Ribosomal protein S6e | Chr5:3258734-3260142 REVERSE LENGTH=249 | 201606	23
TRUE	colin-mock / wt-mock	colin-mock	wt-mock	AT3G05600.1	83365.7	106389	0.351828	0.552138	0.999861	AT3G05600.1	| alpha/beta-Hydrolases superfamily protein | Chr3:1623485-1624704 REVERSE LENGTH=331 | 201606	>AT3G05600.1 | alpha/beta-Hydrolases superfamily protein | Chr3:1623485-1624704 REVERSE LENGTH=331 | 201606	12
TRUE	colin-mock / wt-mock	colin-mock	wt-mock	AT4G33760.1	462253	589741	0.351399	0.238122	0.999861	AT4G33760.1	| tRNA synthetase class II (D%2C K and N) family protein | Chr4:16189285-16193260 REVERSE LENGTH=664 | 201606	>AT4G33760.1 | tRNA synthetase class II (D%2C K and N) family protein | Chr4:16189285-16193260 REVERSE LENGTH=664 | 201606	20
TRUE	colin-mock / wt-mock	colin-mock	wt-mock	AT2G40590.1	320091	408289	0.351109	0.450002	0.999861	AT2G40590.1	| Ribosomal protein S26e family protein | Chr2:16945215-16946345 REVERSE LENGTH=131 | 201606	>AT2G40590.1 | Ribosomal protein S26e family protein | Chr2:16945215-16946345 REVERSE LENGTH=131 | 201606	3
TRUE	colin-mock / wt-mock	colin-mock	wt-mock	AT4G08320.1;AT4G08320.2	45717.1	58294.8	0.350636	0.644028	0.999861	AT4G08320.1;AT4G08320.2	| Tetratricopeptide repeat (TPR)-like superfamily protein | Chr4:5252853-5254990 FORWARD LENGTH=426 | 201606;| Tetratricopeptide repeat (TPR)-like superfamily protein | Chr4:5252853-5254990 FORWARD LENGTH=427 | 201606	>AT4G08320.1 | Tetratricopeptide repeat (TPR)-like superfamily protein | Chr4:5252853-5254990 FORWARD LENGTH=426 | 201606;>AT4G08320.2 | Tetratricopeptide repeat (TPR)-like superfamily protein | Chr4:5252853-5254990 FORWARD LENGTH=427 | 201606	9
TRUE	colin-mock / wt-mock	colin-mock	wt-mock	AT3G44890.1	1.91681e+06	2.44397e+06	0.350517	0.32362	0.999861	AT3G44890.1	| ribosomal protein L9 | Chr3:16386505-16387963 FORWARD LENGTH=197 | 201606	>AT3G44890.1 | ribosomal protein L9 | Chr3:16386505-16387963 FORWARD LENGTH=197 | 201606	16
TRUE	colin-mock / wt-mock	colin-mock	wt-mock	AT3G50440.1	420588	535961	0.349723	0.547607	0.999861	AT3G50440.1	| methylesterase | Chr3:18717392-18718396 REVERSE LENGTH=275 | 201606	>AT3G50440.1 | methylesterase | Chr3:18717392-18718396 REVERSE LENGTH=275 | 201606	6
FALSE	colin-mock / wt-mock	colin-mock	wt-mock	ATCG00860.1;ATCG01280.1	34711.5	44228	0.349548	NaN	NaN	ATCG00860.1;ATCG01280.1	| Chloroplast Ycf2%3BATPase%2C AAA type%2C core | ChrC:86474-93358 FORWARD LENGTH=2294 | 201606;| Chloroplast Ycf2%3BATPase%2C AAA type%2C core | ChrC:145291-152175 REVERSE LENGTH=2294 | 201606	>ATCG00860.1 | Chloroplast Ycf2%3BATPase%2C AAA type%2C core | ChrC:86474-93358 FORWARD LENGTH=2294 | 201606;>ATCG01280.1 | Chloroplast Ycf2%3BATPase%2C AAA type%2C core | ChrC:145291-152175 REVERSE LENGTH=2294 | 201606	39
TRUE	colin-mock / wt-mock	colin-mock	wt-mock	AT5G56010.1	2.26183e+06	2.87923e+06	0.348196	0.767809	0.999861	AT5G56010.1	| heat shock protein 81-3 | Chr5:22681410-22683911 FORWARD LENGTH=699 | 201606	>AT5G56010.1 | heat shock protein 81-3 | Chr5:22681410-22683911 FORWARD LENGTH=699 | 201606	59
TRUE	colin-mock / wt-mock	colin-mock	wt-mock	AT4G13170.1	186510	237351	0.347767	0.700189	0.999861	AT4G13170.1	| Ribosomal protein L13 family protein | Chr4:7655133-7656542 REVERSE LENGTH=206 | 201606	>AT4G13170.1 | Ribosomal protein L13 family protein | Chr4:7655133-7656542 REVERSE LENGTH=206 | 201606	3
TRUE	colin-mock / wt-mock	colin-mock	wt-mock	AT1G06760.1	70903.4	90133.5	0.34621	0.0855504	0.999861	AT1G06760.1	| winged-helix DNA-binding transcription factor family protein | Chr1:2076687-2077616 REVERSE LENGTH=274 | 201606	>AT1G06760.1 | winged-helix DNA-binding transcription factor family protein | Chr1:2076687-2077616 REVERSE LENGTH=274 | 201606	7
TRUE	colin-mock / wt-mock	colin-mock	wt-mock	AT3G48690.1	630593	801616	0.346203	0.346916	0.999861	AT3G48690.1	| alpha/beta-Hydrolases superfamily protein | Chr3:18037186-18038160 REVERSE LENGTH=324 | 201606	>AT3G48690.1 | alpha/beta-Hydrolases superfamily protein | Chr3:18037186-18038160 REVERSE LENGTH=324 | 201606	8
TRUE	colin-mock / wt-mock	colin-mock	wt-mock	AT1G14570.1;AT1G14570.2	112355	142814	0.346082	0.545106	0.999861	AT1G14570.1;AT1G14570.2	| UBX domain-containing protein | Chr1:4983770-4987192 FORWARD LENGTH=468 | 201606;| UBX domain-containing protein | Chr1:4983770-4987192 FORWARD LENGTH=468 | 201606	>AT1G14570.1 | UBX domain-containing protein | Chr1:4983770-4987192 FORWARD LENGTH=468 | 201606;>AT1G14570.2 | UBX domain-containing protein | Chr1:4983770-4987192 FORWARD LENGTH=468 | 201606	7
TRUE	colin-mock / wt-mock	colin-mock	wt-mock	AT1G18440.1	55134.1	70048.3	0.345405	0.284955	0.999861	AT1G18440.1	| Peptidyl-tRNA hydrolase family protein | Chr1:6345994-6347686 FORWARD LENGTH=288 | 201606	>AT1G18440.1 | Peptidyl-tRNA hydrolase family protein | Chr1:6345994-6347686 FORWARD LENGTH=288 | 201606	5
TRUE	colin-mock / wt-mock	colin-mock	wt-mock	AT4G21470.1	94532.2	120103	0.345396	0.0982702	0.999861	AT4G21470.1	| riboflavin kinase/FMN hydrolase | Chr4:11431284-11433197 FORWARD LENGTH=379 | 201606	>AT4G21470.1 | riboflavin kinase/FMN hydrolase | Chr4:11431284-11433197 FORWARD LENGTH=379 | 201606	7
TRUE	colin-mock / wt-mock	colin-mock	wt-mock	AT5G39210.1	47474.1	60311.5	0.345291	0.203276	0.999861	AT5G39210.1	| chlororespiratory reduction 7 | Chr5:15703231-15703999 FORWARD LENGTH=156 | 201606	>AT5G39210.1 | chlororespiratory reduction 7 | Chr5:15703231-15703999 FORWARD LENGTH=156 | 201606	2
TRUE	colin-mock / wt-mock	colin-mock	wt-mock	AT1G73840.1	6939.63	8815.75	0.345224	0.975884	0.999861	AT1G73840.1	| hydroxyproline-rich glycoprotein family protein | Chr1:27763937-27766328 REVERSE LENGTH=388 | 201606	>AT1G73840.1 | hydroxyproline-rich glycoprotein family protein | Chr1:27763937-27766328 REVERSE LENGTH=388 | 201606	9
TRUE	colin-mock / wt-mock	colin-mock	wt-mock	AT2G41800.1	150995	191693	0.344296	0.908773	0.999861	AT2G41800.1	| imidazolonepropionase (Protein of unknown function%2C DUF642) | Chr2:17436671-17438005 REVERSE LENGTH=370 | 201606	>AT2G41800.1 | imidazolonepropionase (Protein of unknown function%2C DUF642) | Chr2:17436671-17438005 REVERSE LENGTH=370 | 201606	14
TRUE	colin-mock / wt-mock	colin-mock	wt-mock	AT2G25530.1	8611.86	10926.9	0.343493	0.379068	0.999861	AT2G25530.1	| AFG1-like ATPase family protein | Chr2:10863059-10866597 FORWARD LENGTH=655 | 201606	>AT2G25530.1 | AFG1-like ATPase family protein | Chr2:10863059-10866597 FORWARD LENGTH=655 | 201606	8
TRUE	colin-mock / wt-mock	colin-mock	wt-mock	AT2G24360.1;AT4G31170.1;AT4G31170.10;AT4G31170.2;AT4G31170.3;AT4G31170.4;AT4G31170.5;AT4G31170.6;AT4G31170.7;AT4G31170.8;AT4G31170.9	7008.37	8891.16	0.343292	0.0515117	0.999861	AT2G24360.1;AT4G31170.1;AT4G31170.10;AT4G31170.2;AT4G31170.3;AT4G31170.4;AT4G31170.5;AT4G31170.6;AT4G31170.7;AT4G31170.8;AT4G31170.9	| Protein kinase superfamily protein | Chr2:10364742-10366075 REVERSE LENGTH=411 | 201606;| Protein kinase superfamily protein | Chr4:15153499-15154846 REVERSE LENGTH=412 | 201606;| Protein kinase superfamily protein | Chr4:15153396-15154846 REVERSE LENGTH=307 | 201606;| Protein kinase superfamily protein | Chr4:15153499-15154846 REVERSE LENGTH=412 | 201606;| Protein kinase superfamily protein | …	>AT2G24360.1 | Protein kinase superfamily protein | Chr2:10364742-10366075 REVERSE LENGTH=411 | 201606;>AT4G31170.1 | Protein kinase superfamily protein | Chr4:15153499-15154846 REVERSE LENGTH=412 | 201606;>AT4G31170.10 | Protein kinase superfamily protein | Chr4:15153396-15154846 REVERSE LENGTH=307 | 201606;>AT4G31170.2 | Protein kinase superfamily protein | Chr4:15153499-15154846 REVERSE LENGTH…	1
TRUE	colin-mock / wt-mock	colin-mock	wt-mock	AT1G14620.1;AT1G14620.2	49764.7	63118.6	0.342945	0.672453	0.999861	AT1G14620.1;AT1G14620.2	| decoy | Chr1:5014948-5016501 REVERSE LENGTH=233 | 201606;| decoy | Chr1:5014985-5016501 REVERSE LENGTH=220 | 201606	>AT1G14620.1 | decoy | Chr1:5014948-5016501 REVERSE LENGTH=233 | 201606;>AT1G14620.2 | decoy | Chr1:5014985-5016501 REVERSE LENGTH=220 | 201606	4
TRUE	colin-mock / wt-mock	colin-mock	wt-mock	AT4G19810.1;AT4G19810.2	610628	774247	0.3425	0.288301	0.999861	AT4G19810.1;AT4G19810.2	| Glycosyl hydrolase family protein with chitinase insertion domain-containing protein | Chr4:10764151-10765753 REVERSE LENGTH=379 | 201606;| Glycosyl hydrolase family protein with chitinase insertion domain-containing protein | Chr4:10764151-10765753 REVERSE LENGTH=379 | 201606	>AT4G19810.1 | Glycosyl hydrolase family protein with chitinase insertion domain-containing protein | Chr4:10764151-10765753 REVERSE LENGTH=379 | 201606;>AT4G19810.2 | Glycosyl hydrolase family protein with chitinase insertion domain-containing protein | Chr4:10764151-10765753 REVERSE LENGTH=379 | 201606	11
TRUE	colin-mock / wt-mock	colin-mock	wt-mock	AT5G39740.1;AT5G39740.2	180521	228760	0.341669	0.0964548	0.999861	AT5G39740.1;AT5G39740.2	| ribosomal protein L5 B | Chr5:15903365-15905185 FORWARD LENGTH=301 | 201606;| ribosomal protein L5 B | Chr5:15903484-15905185 FORWARD LENGTH=301 | 201606	>AT5G39740.1 | ribosomal protein L5 B | Chr5:15903365-15905185 FORWARD LENGTH=301 | 201606;>AT5G39740.2 | ribosomal protein L5 B | Chr5:15903484-15905185 FORWARD LENGTH=301 | 201606	3
TRUE	colin-mock / wt-mock	colin-mock	wt-mock	AT2G30110.1	642131	813702	0.341633	0.547552	0.999861	AT2G30110.1	| ubiquitin-activating enzyme 1 | Chr2:12852632-12857369 REVERSE LENGTH=1080 | 201606	>AT2G30110.1 | ubiquitin-activating enzyme 1 | Chr2:12852632-12857369 REVERSE LENGTH=1080 | 201606	50
TRUE	colin-mock / wt-mock	colin-mock	wt-mock	AT2G38140.1	1.3261e+06	1679922	0.3412	0.686199	0.999861	AT2G38140.1	| plastid-specific ribosomal protein 4 | Chr2:15980948-15981459 FORWARD LENGTH=118 | 201606	>AT2G38140.1 | plastid-specific ribosomal protein 4 | Chr2:15980948-15981459 FORWARD LENGTH=118 | 201606	5
TRUE	colin-mock / wt-mock	colin-mock	wt-mock	AT5G17220.1	200359	253803	0.341119	0.154697	0.999861	AT5G17220.1	| glutathione S-transferase phi 12 | Chr5:5658528-5659322 FORWARD LENGTH=214 | 201606	>AT5G17220.1 | glutathione S-transferase phi 12 | Chr5:5658528-5659322 FORWARD LENGTH=214 | 201606	9
TRUE	colin-mock / wt-mock	colin-mock	wt-mock	AT3G15790.1;AT3G15790.2;AT3G15790.3	53423.2	67668.7	0.341022	0.292264	0.999861	AT3G15790.1;AT3G15790.2;AT3G15790.3	| methyl-CPG-binding domain 11 | Chr3:5343209-5344386 FORWARD LENGTH=254 | 201606;| methyl-CPG-binding domain 11 | Chr3:5343209-5344386 FORWARD LENGTH=254 | 201606;| methyl-CPG-binding domain 11 | Chr3:5343209-5344386 FORWARD LENGTH=254 | 201606	>AT3G15790.1 | methyl-CPG-binding domain 11 | Chr3:5343209-5344386 FORWARD LENGTH=254 | 201606;>AT3G15790.2 | methyl-CPG-binding domain 11 | Chr3:5343209-5344386 FORWARD LENGTH=254 | 201606;>AT3G15790.3 | methyl-CPG-binding domain 11 | Chr3:5343209-5344386 FORWARD LENGTH=254 | 201606	11
TRUE	colin-mock / wt-mock	colin-mock	wt-mock	AT4G14110.1	45742.8	57939.4	0.341003	0.829744	0.999861	AT4G14110.1	| COP9 signalosome%2C subunit CSN8 | Chr4:8133049-8134867 REVERSE LENGTH=197 | 201606	>AT4G14110.1 | COP9 signalosome%2C subunit CSN8 | Chr4:8133049-8134867 REVERSE LENGTH=197 | 201606	5
TRUE	colin-mock / wt-mock	colin-mock	wt-mock	AT3G02320.1	43002.1	54451.7	0.34057	0.988114	0.999861	AT3G02320.1	| N2%2CN2-dimethylguanosine tRNA methyltransferase | Chr3:470097-473492 FORWARD LENGTH=589 | 201606	>AT3G02320.1 | N2%2CN2-dimethylguanosine tRNA methyltransferase | Chr3:470097-473492 FORWARD LENGTH=589 | 201606	13
TRUE	colin-mock / wt-mock	colin-mock	wt-mock	AT2G15430.1	166695	211004	0.340064	0.858635	0.999861	AT2G15430.1	| DNA-directed RNA polymerase family protein | Chr2:6733661-6735482 FORWARD LENGTH=319 | 201606	>AT2G15430.1 | DNA-directed RNA polymerase family protein | Chr2:6733661-6735482 FORWARD LENGTH=319 | 201606	10
TRUE	colin-mock / wt-mock	colin-mock	wt-mock	AT4G30280.1	71154.2	90064	0.340001	0.277703	0.999861	AT4G30280.1	| xyloglucan endotransglucosylase/hydrolase 18 | Chr4:14825958-14826998 REVERSE LENGTH=282 | 201606	>AT4G30280.1 | xyloglucan endotransglucosylase/hydrolase 18 | Chr4:14825958-14826998 REVERSE LENGTH=282 | 201606	2
TRUE	colin-mock / wt-mock	colin-mock	wt-mock	AT4G21830.1;AT4G21830.2;AT4G21840.1	34465.7	43618.1	0.339768	0.273621	0.999861	AT4G21830.1;AT4G21830.2;AT4G21840.1	| methionine sulfoxide reductase B7 | Chr4:11584565-11585256 REVERSE LENGTH=144 | 201606;| methionine sulfoxide reductase B7 | Chr4:11584565-11585247 REVERSE LENGTH=141 | 201606;| methionine sulfoxide reductase B8 | Chr4:11587231-11588178 REVERSE LENGTH=143 | 201606	>AT4G21830.1 | methionine sulfoxide reductase B7 | Chr4:11584565-11585256 REVERSE LENGTH=144 | 201606;>AT4G21830.2 | methionine sulfoxide reductase B7 | Chr4:11584565-11585247 REVERSE LENGTH=141 | 201606;>AT4G21840.1 | methionine sulfoxide reductase B8 | Chr4:11587231-11588178 REVERSE LENGTH=143 | 201606	1
TRUE	colin-mock / wt-mock	colin-mock	wt-mock	AT1G16340.1;AT1G16340.2;AT1G16340.3	137638	174142	0.339383	0.438604	0.999861	AT1G16340.1;AT1G16340.2;AT1G16340.3	| Aldolase superfamily protein | Chr1:5588123-5590469 REVERSE LENGTH=291 | 201606;| Aldolase superfamily protein | Chr1:5588123-5590469 REVERSE LENGTH=291 | 201606;| Aldolase superfamily protein | Chr1:5588123-5590469 REVERSE LENGTH=291 | 201606	>AT1G16340.1 | Aldolase superfamily protein | Chr1:5588123-5590469 REVERSE LENGTH=291 | 201606;>AT1G16340.2 | Aldolase superfamily protein | Chr1:5588123-5590469 REVERSE LENGTH=291 | 201606;>AT1G16340.3 | Aldolase superfamily protein | Chr1:5588123-5590469 REVERSE LENGTH=291 | 201606	9
TRUE	colin-mock / wt-mock	colin-mock	wt-mock	AT1G07260.1	27751.1	35109.8	0.339331	0.448571	0.999861	AT1G07260.1	| UDP-glucosyl transferase 71C3 | Chr1:2227748-2229178 REVERSE LENGTH=476 | 201606	>AT1G07260.1 | UDP-glucosyl transferase 71C3 | Chr1:2227748-2229178 REVERSE LENGTH=476 | 201606	15
TRUE	colin-mock / wt-mock	colin-mock	wt-mock	AT1G28660.1;AT1G28660.2	13026.3	16479.6	0.339261	0.538063	0.999861	AT1G28660.1;AT1G28660.2	| GDSL-like Lipase/Acylhydrolase superfamily protein | Chr1:10071856-10073371 REVERSE LENGTH=383 | 201606;| GDSL-like Lipase/Acylhydrolase superfamily protein | Chr1:10071856-10073371 REVERSE LENGTH=382 | 201606	>AT1G28660.1 | GDSL-like Lipase/Acylhydrolase superfamily protein | Chr1:10071856-10073371 REVERSE LENGTH=383 | 201606;>AT1G28660.2 | GDSL-like Lipase/Acylhydrolase superfamily protein | Chr1:10071856-10073371 REVERSE LENGTH=382 | 201606	2
TRUE	colin-mock / wt-mock	colin-mock	wt-mock	AT1G23205.1	36981.6	46778	0.339024	0.265364	0.999861	AT1G23205.1	| Plant invertase/pectin methylesterase inhibitor superfamily protein | Chr1:8234234-8234851 REVERSE LENGTH=205 | 201606	>AT1G23205.1 | Plant invertase/pectin methylesterase inhibitor superfamily protein | Chr1:8234234-8234851 REVERSE LENGTH=205 | 201606	1
TRUE	colin-mock / wt-mock	colin-mock	wt-mock	AT1G68310.1;AT1G68310.2	44784.4	56602.2	0.337863	0.0060696	0.771603	AT1G68310.1;AT1G68310.2	| MIP18 family protein (DUF59) | Chr1:25599812-25601239 FORWARD LENGTH=159 | 201606;| MIP18 family protein (DUF59) | Chr1:25599812-25601239 FORWARD LENGTH=157 | 201606	>AT1G68310.1 | MIP18 family protein (DUF59) | Chr1:25599812-25601239 FORWARD LENGTH=159 | 201606;>AT1G68310.2 | MIP18 family protein (DUF59) | Chr1:25599812-25601239 FORWARD LENGTH=157 | 201606	3
TRUE	colin-mock / wt-mock	colin-mock	wt-mock	AT2G45200.1	36532.4	46153.3	0.33726	0.206634	0.999861	AT2G45200.1	| golgi snare 12 | Chr2:18637689-18639640 REVERSE LENGTH=239 | 201606	>AT2G45200.1 | golgi snare 12 | Chr2:18637689-18639640 REVERSE LENGTH=239 | 201606	12
TRUE	colin-mock / wt-mock	colin-mock	wt-mock	AT1G14960.1	67567.2	85315.1	0.336479	0.100363	0.999861	AT1G14960.1	| Polyketide cyclase/dehydrase and lipid transport superfamily protein | Chr1:5159334-5159992 REVERSE LENGTH=153 | 201606	>AT1G14960.1 | Polyketide cyclase/dehydrase and lipid transport superfamily protein | Chr1:5159334-5159992 REVERSE LENGTH=153 | 201606	3
TRUE	colin-mock / wt-mock	colin-mock	wt-mock	AT5G16120.1;AT5G16120.3	16301.1	20574.9	0.335916	0.460539	0.999861	AT5G16120.1;AT5G16120.3	| alpha/beta-Hydrolases superfamily protein | Chr5:5266048-5267775 FORWARD LENGTH=351 | 201606;| alpha/beta-Hydrolases superfamily protein | Chr5:5266048-5267775 FORWARD LENGTH=351 | 201606	>AT5G16120.1 | alpha/beta-Hydrolases superfamily protein | Chr5:5266048-5267775 FORWARD LENGTH=351 | 201606;>AT5G16120.3 | alpha/beta-Hydrolases superfamily protein | Chr5:5266048-5267775 FORWARD LENGTH=351 | 201606	10
TRUE	colin-mock / wt-mock	colin-mock	wt-mock	AT5G17000.1	130372	164544	0.335839	0.775577	0.999861	AT5G17000.1	| Zinc-binding dehydrogenase family protein | Chr5:5584983-5586991 REVERSE LENGTH=345 | 201606	>AT5G17000.1 | Zinc-binding dehydrogenase family protein | Chr5:5584983-5586991 REVERSE LENGTH=345 | 201606	14
TRUE	colin-mock / wt-mock	colin-mock	wt-mock	AT1G48320.1	146121	184393	0.335621	0.559082	0.999861	AT1G48320.1	| Thioesterase superfamily protein | Chr1:17855024-17855577 REVERSE LENGTH=156 | 201606	>AT1G48320.1 | Thioesterase superfamily protein | Chr1:17855024-17855577 REVERSE LENGTH=156 | 201606	7
FALSE	colin-mock / wt-mock	colin-mock	wt-mock	AT3G62140.1	11858.1	14963.1	0.335543	NaN	NaN	AT3G62140.1	| NEFA-interacting nuclear protein | Chr3:23007277-23008626 FORWARD LENGTH=214 | 201606	>AT3G62140.1 | NEFA-interacting nuclear protein | Chr3:23007277-23008626 FORWARD LENGTH=214 | 201606	7
TRUE	colin-mock / wt-mock	colin-mock	wt-mock	AT5G38940.1;AT5G38940.2	113560	143254	0.335116	0.48528	0.999861	AT5G38940.1;AT5G38940.2	| RmlC-like cupins superfamily protein | Chr5:15588771-15589526 FORWARD LENGTH=223 | 201606;| RmlC-like cupins superfamily protein | Chr5:15588699-15589526 FORWARD LENGTH=247 | 201606	>AT5G38940.1 | RmlC-like cupins superfamily protein | Chr5:15588771-15589526 FORWARD LENGTH=223 | 201606;>AT5G38940.2 | RmlC-like cupins superfamily protein | Chr5:15588699-15589526 FORWARD LENGTH=247 | 201606	3
TRUE	colin-mock / wt-mock	colin-mock	wt-mock	AT1G31500.1;AT1G31500.2;AT1G31500.3;AT1G31500.4;AT1G31500.5;AT1G31500.6;AT1G31500.7;AT1G31500.8	44495.1	56125.9	0.335021	0.52928	0.999861	AT1G31500.1;AT1G31500.2;AT1G31500.3;AT1G31500.4;AT1G31500.5;AT1G31500.6;AT1G31500.7;AT1G31500.8	| DNAse I-like superfamily protein | Chr1:11273821-11276534 REVERSE LENGTH=388 | 201606;| DNAse I-like superfamily protein | Chr1:11273821-11276147 REVERSE LENGTH=358 | 201606;| DNAse I-like superfamily protein | Chr1:11274230-11276534 REVERSE LENGTH=283 | 201606;| DNAse I-like superfamily protein | Chr1:11273821-11276534 REVERSE LENGTH=417 | 201606;| DNAse I-like superfamily protein | Chr1:11273…	>AT1G31500.1 | DNAse I-like superfamily protein | Chr1:11273821-11276534 REVERSE LENGTH=388 | 201606;>AT1G31500.2 | DNAse I-like superfamily protein | Chr1:11273821-11276147 REVERSE LENGTH=358 | 201606;>AT1G31500.3 | DNAse I-like superfamily protein | Chr1:11274230-11276534 REVERSE LENGTH=283 | 201606;>AT1G31500.4 | DNAse I-like superfamily protein | Chr1:11273821-11276534 REVERSE LENGTH=417 | 20…	8
TRUE	colin-mock / wt-mock	colin-mock	wt-mock	AT4G36910.1	134081	169060	0.334425	0.936094	0.999861	AT4G36910.1	| Cystathionine beta-synthase (CBS) family protein | Chr4:17391016-17393218 REVERSE LENGTH=236 | 201606	>AT4G36910.1 | Cystathionine beta-synthase (CBS) family protein | Chr4:17391016-17393218 REVERSE LENGTH=236 | 201606	9
FALSE	colin-mock / wt-mock	colin-mock	wt-mock	AT1G19350.1;AT1G19350.4;AT1G19350.5;AT1G19350.6	2396.65	3018.83	0.332972	NaN	NaN	AT1G19350.1;AT1G19350.4;AT1G19350.5;AT1G19350.6	| Brassinosteroid signaling positive regulator (BZR1) family protein | Chr1:6688841-6690165 FORWARD LENGTH=335 | 201606;| Brassinosteroid signaling positive regulator (BZR1) family protein | Chr1:6688841-6690165 FORWARD LENGTH=335 | 201606;| Brassinosteroid signaling positive regulator (BZR1) family protein | Chr1:6688841-6690165 FORWARD LENGTH=335 | 201606;| Brassinosteroid signaling positive re…	>AT1G19350.1 | Brassinosteroid signaling positive regulator (BZR1) family protein | Chr1:6688841-6690165 FORWARD LENGTH=335 | 201606;>AT1G19350.4 | Brassinosteroid signaling positive regulator (BZR1) family protein | Chr1:6688841-6690165 FORWARD LENGTH=335 | 201606;>AT1G19350.5 | Brassinosteroid signaling positive regulator (BZR1) family protein | Chr1:6688841-6690165 FORWARD LENGTH=335 | 201606;…	2
TRUE	colin-mock / wt-mock	colin-mock	wt-mock	AT5G22030.1;AT5G22030.2	118435	149000	0.331214	0.63985	0.999861	AT5G22030.1;AT5G22030.2	| ubiquitin-specific protease 8 | Chr5:7290155-7296344 REVERSE LENGTH=871 | 201606;| ubiquitin-specific protease 8 | Chr5:7290155-7296344 REVERSE LENGTH=913 | 201606	>AT5G22030.1 | ubiquitin-specific protease 8 | Chr5:7290155-7296344 REVERSE LENGTH=871 | 201606;>AT5G22030.2 | ubiquitin-specific protease 8 | Chr5:7290155-7296344 REVERSE LENGTH=913 | 201606	3
TRUE	colin-mock / wt-mock	colin-mock	wt-mock	AT1G35670.1	225746	283932	0.330847	0.543392	0.999861	AT1G35670.1	| calcium-dependent protein kinase 2 | Chr1:13205456-13208058 FORWARD LENGTH=495 | 201606	>AT1G35670.1 | calcium-dependent protein kinase 2 | Chr1:13205456-13208058 FORWARD LENGTH=495 | 201606	17
TRUE	colin-mock / wt-mock	colin-mock	wt-mock	AT4G00490.1	548101	689341	0.330775	0.631399	0.999861	AT4G00490.1	| beta-amylase 2 | Chr4:222422-224862 FORWARD LENGTH=542 | 201606	>AT4G00490.1 | beta-amylase 2 | Chr4:222422-224862 FORWARD LENGTH=542 | 201606	16
TRUE	colin-mock / wt-mock	colin-mock	wt-mock	AT2G34480.1;AT2G34480.2	1.17078e+06	1.47212e+06	0.330432	0.263415	0.999861	AT2G34480.1;AT2G34480.2	| Ribosomal protein L18ae/LX family protein | Chr2:14532916-14534161 REVERSE LENGTH=178 | 201606;| Ribosomal protein L18ae/LX family protein | Chr2:14532916-14534278 REVERSE LENGTH=217 | 201606	>AT2G34480.1 | Ribosomal protein L18ae/LX family protein | Chr2:14532916-14534161 REVERSE LENGTH=178 | 201606;>AT2G34480.2 | Ribosomal protein L18ae/LX family protein | Chr2:14532916-14534278 REVERSE LENGTH=217 | 201606	11
TRUE	colin-mock / wt-mock	colin-mock	wt-mock	AT4G31870.1	2.01275e+06	2528657	0.329204	0.298926	0.999861	AT4G31870.1	| glutathione peroxidase 7 | Chr4:15410205-15411617 FORWARD LENGTH=233 | 201606	>AT4G31870.1 | glutathione peroxidase 7 | Chr4:15410205-15411617 FORWARD LENGTH=233 | 201606	11
TRUE	colin-mock / wt-mock	colin-mock	wt-mock	AT5G50250.1	924506	1.16135e+06	0.329045	0.836168	0.999861	AT5G50250.1	| chloroplast RNA-binding protein 31B | Chr5:20452677-20453965 REVERSE LENGTH=289 | 201606	>AT5G50250.1 | chloroplast RNA-binding protein 31B | Chr5:20452677-20453965 REVERSE LENGTH=289 | 201606	5
TRUE	colin-mock / wt-mock	colin-mock	wt-mock	AT3G16530.1	490406	615751	0.328371	0.247537	0.999861	AT3G16530.1	| Legume lectin family protein | Chr3:5624586-5625416 REVERSE LENGTH=276 | 201606	>AT3G16530.1 | Legume lectin family protein | Chr3:5624586-5625416 REVERSE LENGTH=276 | 201606	5
TRUE	colin-mock / wt-mock	colin-mock	wt-mock	AT3G24180.1;AT3G24180.2	37554.4	47150.2	0.328283	0.32335	0.999861	AT3G24180.1;AT3G24180.2	| Beta-glucosidase%2C GBA2 type family protein | Chr3:8735011-8741147 REVERSE LENGTH=950 | 201606;| Beta-glucosidase%2C GBA2 type family protein | Chr3:8735011-8741147 REVERSE LENGTH=950 | 201606	>AT3G24180.1 | Beta-glucosidase%2C GBA2 type family protein | Chr3:8735011-8741147 REVERSE LENGTH=950 | 201606;>AT3G24180.2 | Beta-glucosidase%2C GBA2 type family protein | Chr3:8735011-8741147 REVERSE LENGTH=950 | 201606	13
FALSE	colin-mock / wt-mock	colin-mock	wt-mock	AT2G43650.1	8233.31	10332.6	0.327653	NaN	NaN	AT2G43650.1	| Sas10/U3 ribonucleoprotein (Utp) family protein | Chr2:18099430-18103147 FORWARD LENGTH=654 | 201606	>AT2G43650.1 | Sas10/U3 ribonucleoprotein (Utp) family protein | Chr2:18099430-18103147 FORWARD LENGTH=654 | 201606	16
TRUE	colin-mock / wt-mock	colin-mock	wt-mock	AT4G12400.2	74418.1	93359	0.327135	0.791328	0.999861	AT4G12400.2	| stress-inducible protein | Chr4:7338866-7341239 REVERSE LENGTH=558 | 201606	>AT4G12400.2 | stress-inducible protein | Chr4:7338866-7341239 REVERSE LENGTH=558 | 201606	23
TRUE	colin-mock / wt-mock	colin-mock	wt-mock	AT1G23750.1;AT1G23750.2	37164	46604.4	0.326561	0.896454	0.999861	AT1G23750.1;AT1G23750.2	| Nucleic acid-binding%2C OB-fold-like protein | Chr1:8400638-8401171 FORWARD LENGTH=137 | 201606;| Nucleic acid-binding%2C OB-fold-like protein | Chr1:8400749-8401171 FORWARD LENGTH=100 | 201606	>AT1G23750.1 | Nucleic acid-binding%2C OB-fold-like protein | Chr1:8400638-8401171 FORWARD LENGTH=137 | 201606;>AT1G23750.2 | Nucleic acid-binding%2C OB-fold-like protein | Chr1:8400749-8401171 FORWARD LENGTH=100 | 201606	2
TRUE	colin-mock / wt-mock	colin-mock	wt-mock	AT2G43550.1	253425	317783	0.326483	0.611634	0.999861	AT2G43550.1	| scorpion toxin-like knottin superfamily protein | Chr2:18073305-18073651 FORWARD LENGTH=89 | 201606	>AT2G43550.1 | scorpion toxin-like knottin superfamily protein | Chr2:18073305-18073651 FORWARD LENGTH=89 | 201606	2
TRUE	colin-mock / wt-mock	colin-mock	wt-mock	AT4G02840.1	136138	170700	0.326392	0.180651	0.999861	AT4G02840.1	| Small nuclear ribonucleoprotein family protein | Chr4:1264726-1266253 FORWARD LENGTH=116 | 201606	>AT4G02840.1 | Small nuclear ribonucleoprotein family protein | Chr4:1264726-1266253 FORWARD LENGTH=116 | 201606	2
TRUE	colin-mock / wt-mock	colin-mock	wt-mock	AT1G18540.1	1.14984e+06	1.44119e+06	0.325828	0.413693	0.999861	AT1G18540.1	| Ribosomal protein L6 family protein | Chr1:6377448-6378548 REVERSE LENGTH=233 | 201606	>AT1G18540.1 | Ribosomal protein L6 family protein | Chr1:6377448-6378548 REVERSE LENGTH=233 | 201606	13
FALSE	colin-mock / wt-mock	colin-mock	wt-mock	AT2G21240.1;AT2G21240.2	35033.1	43894.9	0.325337	NaN	NaN	AT2G21240.1;AT2G21240.2	| basic pentacysteine 4 | Chr2:9101515-9102489 REVERSE LENGTH=296 | 201606;| basic pentacysteine 4 | Chr2:9101515-9102489 REVERSE LENGTH=296 | 201606	>AT2G21240.1 | basic pentacysteine 4 | Chr2:9101515-9102489 REVERSE LENGTH=296 | 201606;>AT2G21240.2 | basic pentacysteine 4 | Chr2:9101515-9102489 REVERSE LENGTH=296 | 201606	2
TRUE	colin-mock / wt-mock	colin-mock	wt-mock	AT2G36160.1	3.86398e+06	4841205	0.325279	0.448896	0.999861	AT2G36160.1	| Ribosomal protein S11 family protein | Chr2:15169925-15171159 FORWARD LENGTH=150 | 201606	>AT2G36160.1 | Ribosomal protein S11 family protein | Chr2:15169925-15171159 FORWARD LENGTH=150 | 201606	13
TRUE	colin-mock / wt-mock	colin-mock	wt-mock	AT4G09730.1	27612.4	34584.2	0.324796	0.666946	0.999861	AT4G09730.1	| RH39 | Chr4:6136333-6139510 FORWARD LENGTH=621 | 201606	>AT4G09730.1 | RH39 | Chr4:6136333-6139510 FORWARD LENGTH=621 | 201606	8
TRUE	colin-mock / wt-mock	colin-mock	wt-mock	AT5G38470.1	355565	445322	0.324737	0.713883	0.999861	AT5G38470.1	| Rad23 UV excision repair protein family | Chr5:15404720-15407500 FORWARD LENGTH=378 | 201606	>AT5G38470.1 | Rad23 UV excision repair protein family | Chr5:15404720-15407500 FORWARD LENGTH=378 | 201606	8
TRUE	colin-mock / wt-mock	colin-mock	wt-mock	AT1G19880.1	62819.8	78606	0.32342	0.643511	0.999861	AT1G19880.1	| Regulator of chromosome condensation (RCC1) family protein | Chr1:6900648-6903818 REVERSE LENGTH=538 | 201606	>AT1G19880.1 | Regulator of chromosome condensation (RCC1) family protein | Chr1:6900648-6903818 REVERSE LENGTH=538 | 201606	12
TRUE	colin-mock / wt-mock	colin-mock	wt-mock	AT1G22840.1	1.03627e+06	1.2963e+06	0.322997	0.35823	0.999861	AT1G22840.1	| CYTOCHROME C-1 | Chr1:8079384-8080286 FORWARD LENGTH=114 | 201606	>AT1G22840.1 | CYTOCHROME C-1 | Chr1:8079384-8080286 FORWARD LENGTH=114 | 201606	10
TRUE	colin-mock / wt-mock	colin-mock	wt-mock	AT1G79590.1;AT1G79590.2;AT1G79590.3	22688.3	28380.5	0.322948	0.446465	0.999861	AT1G79590.1;AT1G79590.2;AT1G79590.3	| syntaxin of plants 52 | Chr1:29947064-29948304 FORWARD LENGTH=233 | 201606;| syntaxin of plants 52 | Chr1:29947064-29948304 FORWARD LENGTH=233 | 201606;| syntaxin of plants 52 | Chr1:29946588-29948304 FORWARD LENGTH=264 | 201606	>AT1G79590.1 | syntaxin of plants 52 | Chr1:29947064-29948304 FORWARD LENGTH=233 | 201606;>AT1G79590.2 | syntaxin of plants 52 | Chr1:29947064-29948304 FORWARD LENGTH=233 | 201606;>AT1G79590.3 | syntaxin of plants 52 | Chr1:29946588-29948304 FORWARD LENGTH=264 | 201606	5
TRUE	colin-mock / wt-mock	colin-mock	wt-mock	AT5G21222.1;AT5G21222.2;AT5G21222.3;AT5G21222.4	13168.5	16459.8	0.321855	0.945682	0.999861	AT5G21222.1;AT5G21222.2;AT5G21222.3;AT5G21222.4	| protein kinase family protein | Chr5:7209422-7213700 FORWARD LENGTH=831 | 201606;| protein kinase family protein | Chr5:7209422-7213700 FORWARD LENGTH=831 | 201606;| protein kinase family protein | Chr5:7209422-7213700 FORWARD LENGTH=831 | 201606;| protein kinase family protein | Chr5:7209422-7213700 FORWARD LENGTH=831 | 201606	>AT5G21222.1 | protein kinase family protein | Chr5:7209422-7213700 FORWARD LENGTH=831 | 201606;>AT5G21222.2 | protein kinase family protein | Chr5:7209422-7213700 FORWARD LENGTH=831 | 201606;>AT5G21222.3 | protein kinase family protein | Chr5:7209422-7213700 FORWARD LENGTH=831 | 201606;>AT5G21222.4 | protein kinase family protein | Chr5:7209422-7213700 FORWARD LENGTH=831 | 201606	2
TRUE	colin-mock / wt-mock	colin-mock	wt-mock	AT2G34930.1	65740.9	82101.2	0.320613	0.541564	0.999861	AT2G34930.1	| disease resistance family protein / LRR family protein | Chr2:14737169-14739886 REVERSE LENGTH=905 | 201606	>AT2G34930.1 | disease resistance family protein / LRR family protein | Chr2:14737169-14739886 REVERSE LENGTH=905 | 201606	20
TRUE	colin-mock / wt-mock	colin-mock	wt-mock	AT5G55230.1;AT5G55230.3	178980	223417	0.319938	0.0117614	0.999861	AT5G55230.1;AT5G55230.3	| microtubule-associated proteins 65-1 | Chr5:22402716-22405182 FORWARD LENGTH=587 | 201606;| microtubule-associated proteins 65-1 | Chr5:22402716-22405182 FORWARD LENGTH=587 | 201606	>AT5G55230.1 | microtubule-associated proteins 65-1 | Chr5:22402716-22405182 FORWARD LENGTH=587 | 201606;>AT5G55230.3 | microtubule-associated proteins 65-1 | Chr5:22402716-22405182 FORWARD LENGTH=587 | 201606	19
TRUE	colin-mock / wt-mock	colin-mock	wt-mock	AT4G12910.1	179292	223803	0.319923	0.730764	0.999861	AT4G12910.1	| serine carboxypeptidase-like 20 | Chr4:7550576-7553051 REVERSE LENGTH=497 | 201606	>AT4G12910.1 | serine carboxypeptidase-like 20 | Chr4:7550576-7553051 REVERSE LENGTH=497 | 201606	17
TRUE	colin-mock / wt-mock	colin-mock	wt-mock	AT5G01260.2	46550.3	58094.1	0.319601	0.0883941	0.999861	AT5G01260.2	| Carbohydrate-binding-like fold | Chr5:105367-107045 FORWARD LENGTH=385 | 201606	>AT5G01260.2 | Carbohydrate-binding-like fold | Chr5:105367-107045 FORWARD LENGTH=385 | 201606	4
TRUE	colin-mock / wt-mock	colin-mock	wt-mock	AT3G17900.1;AT3G17900.2	91069.6	113628	0.319279	0.550615	0.999861	AT3G17900.1;AT3G17900.2	| heat-inducible transcription repressor | Chr3:6128983-6133069 FORWARD LENGTH=838 | 201606;| heat-inducible transcription repressor | Chr3:6128983-6133069 FORWARD LENGTH=838 | 201606	>AT3G17900.1 | heat-inducible transcription repressor | Chr3:6128983-6133069 FORWARD LENGTH=838 | 201606;>AT3G17900.2 | heat-inducible transcription repressor | Chr3:6128983-6133069 FORWARD LENGTH=838 | 201606	19
TRUE	colin-mock / wt-mock	colin-mock	wt-mock	AT4G16060.1	287802	359021	0.318992	0.111245	0.999861	AT4G16060.1	| hypothetical protein | Chr4:9094424-9096147 FORWARD LENGTH=289 | 201606	>AT4G16060.1 | hypothetical protein | Chr4:9094424-9096147 FORWARD LENGTH=289 | 201606	8
TRUE	colin-mock / wt-mock	colin-mock	wt-mock	AT4G14440.1	47447.7	59141.2	0.317826	0.825788	0.999861	AT4G14440.1	| 3-hydroxyacyl-CoA dehydratase 1 | Chr4:8306946-8307662 REVERSE LENGTH=238 | 201606	>AT4G14440.1 | 3-hydroxyacyl-CoA dehydratase 1 | Chr4:8306946-8307662 REVERSE LENGTH=238 | 201606	8
TRUE	colin-mock / wt-mock	colin-mock	wt-mock	AT5G45300.1;AT5G45300.2;AT5G45300.3	16500.2	20561.2	0.317439	0.480019	0.999861	AT5G45300.1;AT5G45300.2;AT5G45300.3	| beta-amylase 2 | Chr5:18353636-18356696 FORWARD LENGTH=689 | 201606;| beta-amylase 2 | Chr5:18353636-18356696 FORWARD LENGTH=687 | 201606;| beta-amylase 2 | Chr5:18353594-18356696 FORWARD LENGTH=703 | 201606	>AT5G45300.1 | beta-amylase 2 | Chr5:18353636-18356696 FORWARD LENGTH=689 | 201606;>AT5G45300.2 | beta-amylase 2 | Chr5:18353636-18356696 FORWARD LENGTH=687 | 201606;>AT5G45300.3 | beta-amylase 2 | Chr5:18353594-18356696 FORWARD LENGTH=703 | 201606	2
TRUE	colin-mock / wt-mock	colin-mock	wt-mock	AT3G62870.1	1.45042e+06	1.80734e+06	0.317404	0.136178	0.999861	AT3G62870.1	| Ribosomal protein L7Ae/L30e/S12e/Gadd45 family protein | Chr3:23242862-23244273 REVERSE LENGTH=256 | 201606	>AT3G62870.1 | Ribosomal protein L7Ae/L30e/S12e/Gadd45 family protein | Chr3:23242862-23244273 REVERSE LENGTH=256 | 201606	4
TRUE	colin-mock / wt-mock	colin-mock	wt-mock	AT3G26380.1	87286.7	108766	0.317391	0.369964	0.999861	AT3G26380.1	| Melibiase family protein | Chr3:9660140-9663145 FORWARD LENGTH=647 | 201606	>AT3G26380.1 | Melibiase family protein | Chr3:9660140-9663145 FORWARD LENGTH=647 | 201606	17
TRUE	colin-mock / wt-mock	colin-mock	wt-mock	AT1G74010.1	2993.62	3728.76	0.316801	0.938316	0.999861	AT1G74010.1	| Calcium-dependent phosphotriesterase superfamily protein | Chr1:27832432-27834017 REVERSE LENGTH=325 | 201606	>AT1G74010.1 | Calcium-dependent phosphotriesterase superfamily protein | Chr1:27832432-27834017 REVERSE LENGTH=325 | 201606	4
TRUE	colin-mock / wt-mock	colin-mock	wt-mock	AT1G20160.1;AT1G20160.2	32948	41024.4	0.316292	0.865183	0.999861	AT1G20160.1;AT1G20160.2	| Subtilisin-like serine endopeptidase family protein | Chr1:6990852-6993854 REVERSE LENGTH=769 | 201606;| Subtilisin-like serine endopeptidase family protein | Chr1:6990852-6993737 REVERSE LENGTH=730 | 201606	>AT1G20160.1 | Subtilisin-like serine endopeptidase family protein | Chr1:6990852-6993854 REVERSE LENGTH=769 | 201606;>AT1G20160.2 | Subtilisin-like serine endopeptidase family protein | Chr1:6990852-6993737 REVERSE LENGTH=730 | 201606	11
TRUE	colin-mock / wt-mock	colin-mock	wt-mock	AT1G64040.1	36189.3	45046.3	0.315844	0.0277139	0.999861	AT1G64040.1	| type one serine/threonine protein phosphatase 3 | Chr1:23758626-23760274 REVERSE LENGTH=322 | 201606	>AT1G64040.1 | type one serine/threonine protein phosphatase 3 | Chr1:23758626-23760274 REVERSE LENGTH=322 | 201606	7
TRUE	colin-mock / wt-mock	colin-mock	wt-mock	AT5G44730.1;AT5G44730.2	123233	153382	0.315739	0.000256432	0.3335	AT5G44730.1;AT5G44730.2	| Haloacid dehalogenase-like hydrolase (HAD) superfamily protein | Chr5:18045588-18046519 REVERSE LENGTH=255 | 201606;| Haloacid dehalogenase-like hydrolase (HAD) superfamily protein | Chr5:18045588-18046519 REVERSE LENGTH=255 | 201606	>AT5G44730.1 | Haloacid dehalogenase-like hydrolase (HAD) superfamily protein | Chr5:18045588-18046519 REVERSE LENGTH=255 | 201606;>AT5G44730.2 | Haloacid dehalogenase-like hydrolase (HAD) superfamily protein | Chr5:18045588-18046519 REVERSE LENGTH=255 | 201606	11
TRUE	colin-mock / wt-mock	colin-mock	wt-mock	AT1G31550.1;AT1G31550.2	9486.62	11800.2	0.314841	0.796484	0.999861	AT1G31550.1;AT1G31550.2	| GDSL-like Lipase/Acylhydrolase superfamily protein | Chr1:11295635-11297284 REVERSE LENGTH=391 | 201606;| GDSL-like Lipase/Acylhydrolase superfamily protein | Chr1:11295635-11297284 REVERSE LENGTH=394 | 201606	>AT1G31550.1 | GDSL-like Lipase/Acylhydrolase superfamily protein | Chr1:11295635-11297284 REVERSE LENGTH=391 | 201606;>AT1G31550.2 | GDSL-like Lipase/Acylhydrolase superfamily protein | Chr1:11295635-11297284 REVERSE LENGTH=394 | 201606	3
TRUE	colin-mock / wt-mock	colin-mock	wt-mock	AT5G19320.1;AT5G19320.2	148767	184976	0.314279	0.99986	0.999861	AT5G19320.1;AT5G19320.2	| RAN GTPase activating protein 2 | Chr5:6505310-6506947 REVERSE LENGTH=545 | 201606;| RAN GTPase activating protein 2 | Chr5:6505310-6506947 REVERSE LENGTH=545 | 201606	>AT5G19320.1 | RAN GTPase activating protein 2 | Chr5:6505310-6506947 REVERSE LENGTH=545 | 201606;>AT5G19320.2 | RAN GTPase activating protein 2 | Chr5:6505310-6506947 REVERSE LENGTH=545 | 201606	19
TRUE	colin-mock / wt-mock	colin-mock	wt-mock	AT4G14130.1	2532.94	3149.22	0.314182	0.771841	0.999861	AT4G14130.1	| xyloglucan endotransglucosylase/hydrolase 15 | Chr4:8137161-8138196 REVERSE LENGTH=289 | 201606	>AT4G14130.1 | xyloglucan endotransglucosylase/hydrolase 15 | Chr4:8137161-8138196 REVERSE LENGTH=289 | 201606	2
TRUE	colin-mock / wt-mock	colin-mock	wt-mock	AT1G67630.1	33576.6	41732.3	0.313706	0.396593	0.999861	AT1G67630.1	| DNA polymerase alpha 2 | Chr1:25344573-25348287 REVERSE LENGTH=620 | 201606	>AT1G67630.1 | DNA polymerase alpha 2 | Chr1:25344573-25348287 REVERSE LENGTH=620 | 201606	23
TRUE	colin-mock / wt-mock	colin-mock	wt-mock	AT5G03490.1	52883.6	65717.5	0.313456	0.959692	0.999861	AT5G03490.1	| UDP-Glycosyltransferase superfamily protein | Chr5:871550-872947 FORWARD LENGTH=465 | 201606	>AT5G03490.1 | UDP-Glycosyltransferase superfamily protein | Chr5:871550-872947 FORWARD LENGTH=465 | 201606	7
TRUE	colin-mock / wt-mock	colin-mock	wt-mock	AT5G40160.1;AT5G40160.2	29097.3	36158.7	0.313456	0.902011	0.999861	AT5G40160.1;AT5G40160.2	| Ankyrin repeat family protein | Chr5:16062726-16064301 REVERSE LENGTH=315 | 201606;| Ankyrin repeat family protein | Chr5:16062902-16064301 REVERSE LENGTH=293 | 201606	>AT5G40160.1 | Ankyrin repeat family protein | Chr5:16062726-16064301 REVERSE LENGTH=315 | 201606;>AT5G40160.2 | Ankyrin repeat family protein | Chr5:16062902-16064301 REVERSE LENGTH=293 | 201606	3
TRUE	colin-mock / wt-mock	colin-mock	wt-mock	AT5G19220.1	3264891	4.05714e+06	0.313428	0.384889	0.999861	AT5G19220.1	| ADP glucose pyrophosphorylase large subunit 1 | Chr5:6463931-6466775 REVERSE LENGTH=522 | 201606	>AT5G19220.1 | ADP glucose pyrophosphorylase large subunit 1 | Chr5:6463931-6466775 REVERSE LENGTH=522 | 201606	30
TRUE	colin-mock / wt-mock	colin-mock	wt-mock	AT1G63460.1	146486	182021	0.31334	0.765069	0.999861	AT1G63460.1	| glutathione peroxidase 8 | Chr1:23535118-23536326 FORWARD LENGTH=167 | 201606	>AT1G63460.1 | glutathione peroxidase 8 | Chr1:23535118-23536326 FORWARD LENGTH=167 | 201606	9
TRUE	colin-mock / wt-mock	colin-mock	wt-mock	AT5G65220.1	569347	707314	0.313043	0.777371	0.999861	AT5G65220.1	| Ribosomal L29 family protein | Chr5:26061301-26062506 FORWARD LENGTH=173 | 201606	>AT5G65220.1 | Ribosomal L29 family protein | Chr5:26061301-26062506 FORWARD LENGTH=173 | 201606	8
TRUE	colin-mock / wt-mock	colin-mock	wt-mock	AT5G61820.1;AT5G61820.2	81256	100908	0.3125	0.453855	0.999861	AT5G61820.1;AT5G61820.2	| stress up-regulated Nod 19 protein | Chr5:24834505-24836223 REVERSE LENGTH=475 | 201606;| stress up-regulated Nod 19 protein | Chr5:24834505-24836223 REVERSE LENGTH=475 | 201606	>AT5G61820.1 | stress up-regulated Nod 19 protein | Chr5:24834505-24836223 REVERSE LENGTH=475 | 201606;>AT5G61820.2 | stress up-regulated Nod 19 protein | Chr5:24834505-24836223 REVERSE LENGTH=475 | 201606	9
FALSE	colin-mock / wt-mock	colin-mock	wt-mock	AT2G42010.1;AT2G42010.2	16441.6	20417.1	0.312425	NaN	NaN	AT2G42010.1;AT2G42010.2	| phospholipase D beta 1 | Chr2:17533018-17537990 REVERSE LENGTH=1083 | 201606;| phospholipase D beta 1 | Chr2:17533018-17537990 REVERSE LENGTH=1108 | 201606	>AT2G42010.1 | phospholipase D beta 1 | Chr2:17533018-17537990 REVERSE LENGTH=1083 | 201606;>AT2G42010.2 | phospholipase D beta 1 | Chr2:17533018-17537990 REVERSE LENGTH=1108 | 201606	3
TRUE	colin-mock / wt-mock	colin-mock	wt-mock	AT5G58310.1	67431.2	83729.6	0.312322	0.270596	0.999861	AT5G58310.1	| methyl esterase 18 | Chr5:23575127-23576007 REVERSE LENGTH=263 | 201606	>AT5G58310.1 | methyl esterase 18 | Chr5:23575127-23576007 REVERSE LENGTH=263 | 201606	4
FALSE	colin-mock / wt-mock	colin-mock	wt-mock	AT5G05990.1	8565.85	10634.6	0.312103	NaN	NaN	AT5G05990.1	| Mitochondrial glycoprotein family protein | Chr5:1806911-1807895 REVERSE LENGTH=259 | 201606	>AT5G05990.1 | Mitochondrial glycoprotein family protein | Chr5:1806911-1807895 REVERSE LENGTH=259 | 201606	9
TRUE	colin-mock / wt-mock	colin-mock	wt-mock	AT4G17520.1	273038	338876	0.311656	0.579655	0.999861	AT4G17520.1	| Hyaluronan / mRNA binding family | Chr4:9771496-9773313 FORWARD LENGTH=360 | 201606	>AT4G17520.1 | Hyaluronan / mRNA binding family | Chr4:9771496-9773313 FORWARD LENGTH=360 | 201606	15
FALSE	colin-mock / wt-mock	colin-mock	wt-mock	AT1G55325.1;AT1G55325.2;AT1G55325.3;AT1G55325.4	12675.6	15731.9	0.311634	NaN	NaN	AT1G55325.1;AT1G55325.2;AT1G55325.3;AT1G55325.4	| RNA polymerase II transcription mediator | Chr1:20637594-20646875 FORWARD LENGTH=1921 | 201606;| RNA polymerase II transcription mediator | Chr1:20637594-20647714 FORWARD LENGTH=2001 | 201606;| RNA polymerase II transcription mediator | Chr1:20637594-20646875 FORWARD LENGTH=1906 | 201606;| RNA polymerase II transcription mediator | Chr1:20637594-20646875 FORWARD LENGTH=1906 | 201606	>AT1G55325.1 | RNA polymerase II transcription mediator | Chr1:20637594-20646875 FORWARD LENGTH=1921 | 201606;>AT1G55325.2 | RNA polymerase II transcription mediator | Chr1:20637594-20647714 FORWARD LENGTH=2001 | 201606;>AT1G55325.3 | RNA polymerase II transcription mediator | Chr1:20637594-20646875 FORWARD LENGTH=1906 | 201606;>AT1G55325.4 | RNA polymerase II transcription mediator | Chr1:206375…	1
TRUE	colin-mock / wt-mock	colin-mock	wt-mock	AT5G22010.1;AT5G22010.2	22080.1	27390.5	0.310924	0.655588	0.999861	AT5G22010.1;AT5G22010.2	| replication factor C1 | Chr5:7280632-7287037 REVERSE LENGTH=956 | 201606;| replication factor C1 | Chr5:7280928-7287037 REVERSE LENGTH=915 | 201606	>AT5G22010.1 | replication factor C1 | Chr5:7280632-7287037 REVERSE LENGTH=956 | 201606;>AT5G22010.2 | replication factor C1 | Chr5:7280928-7287037 REVERSE LENGTH=915 | 201606	7
TRUE	colin-mock / wt-mock	colin-mock	wt-mock	AT3G14240.1	31337	38863.3	0.310543	0.608812	0.999861	AT3G14240.1	| Subtilase family protein | Chr3:4741637-4743964 REVERSE LENGTH=775 | 201606	>AT3G14240.1 | Subtilase family protein | Chr3:4741637-4743964 REVERSE LENGTH=775 | 201606	10
TRUE	colin-mock / wt-mock	colin-mock	wt-mock	AT4G35460.1	110238	136679	0.310169	0.768888	0.999861	AT4G35460.1	| NADPH-dependent thioredoxin reductase B | Chr4:16842218-16843740 FORWARD LENGTH=375 | 201606	>AT4G35460.1 | NADPH-dependent thioredoxin reductase B | Chr4:16842218-16843740 FORWARD LENGTH=375 | 201606	4
TRUE	colin-mock / wt-mock	colin-mock	wt-mock	AT4G02340.1	201613	249950	0.310048	0.650748	0.999861	AT4G02340.1	| alpha/beta-Hydrolases superfamily protein | Chr4:1035722-1037403 FORWARD LENGTH=324 | 201606	>AT4G02340.1 | alpha/beta-Hydrolases superfamily protein | Chr4:1035722-1037403 FORWARD LENGTH=324 | 201606	6
TRUE	colin-mock / wt-mock	colin-mock	wt-mock	AT3G21360.1	62924.4	77973.5	0.309365	0.137396	0.999861	AT3G21360.1	| 2-oxoglutarate (2OG) and Fe(II)-dependent oxygenase superfamily protein | Chr3:7522865-7524036 FORWARD LENGTH=330 | 201606	>AT3G21360.1 | 2-oxoglutarate (2OG) and Fe(II)-dependent oxygenase superfamily protein | Chr3:7522865-7524036 FORWARD LENGTH=330 | 201606	10
TRUE	colin-mock / wt-mock	colin-mock	wt-mock	AT1G28130.1	70412.1	87252	0.309364	0.872808	0.999861	AT1G28130.1	| Auxin-responsive GH3 family protein | Chr1:9825431-9827883 FORWARD LENGTH=609 | 201606	>AT1G28130.1 | Auxin-responsive GH3 family protein | Chr1:9825431-9827883 FORWARD LENGTH=609 | 201606	22
TRUE	colin-mock / wt-mock	colin-mock	wt-mock	AT2G47610.1	2.06127e+06	2554123	0.309291	0.143402	0.999861	AT2G47610.1	| Ribosomal protein L7Ae/L30e/S12e/Gadd45 family protein | Chr2:19529854-19531401 FORWARD LENGTH=257 | 201606	>AT2G47610.1 | Ribosomal protein L7Ae/L30e/S12e/Gadd45 family protein | Chr2:19529854-19531401 FORWARD LENGTH=257 | 201606	21
TRUE	colin-mock / wt-mock	colin-mock	wt-mock	AT1G51730.1	78183.2	96847.9	0.308862	0.554533	0.999861	AT1G51730.1	| Ubiquitin-conjugating enzyme family protein | Chr1:19186812-19188638 REVERSE LENGTH=252 | 201606	>AT1G51730.1 | Ubiquitin-conjugating enzyme family protein | Chr1:19186812-19188638 REVERSE LENGTH=252 | 201606	8
TRUE	colin-mock / wt-mock	colin-mock	wt-mock	AT1G56580.1	237529	294226	0.308823	0.873289	0.999861	AT1G56580.1	| plant/protein (Protein of unknown function%2C DUF538) | Chr1:21198402-21198902 REVERSE LENGTH=166 | 201606	>AT1G56580.1 | plant/protein (Protein of unknown function%2C DUF538) | Chr1:21198402-21198902 REVERSE LENGTH=166 | 201606	9
TRUE	colin-mock / wt-mock	colin-mock	wt-mock	AT4G08920.1	130350	161399	0.308241	0.792925	0.999861	AT4G08920.1	| cryptochrome 1 | Chr4:5724260-5726905 FORWARD LENGTH=681 | 201606	>AT4G08920.1 | cryptochrome 1 | Chr4:5724260-5726905 FORWARD LENGTH=681 | 201606	15
TRUE	colin-mock / wt-mock	colin-mock	wt-mock	AT5G48300.1	4.71231e+06	5833735	0.307985	0.27941	0.999861	AT5G48300.1	| ADP glucose pyrophosphorylase 1 | Chr5:19570326-19572557 FORWARD LENGTH=520 | 201606	>AT5G48300.1 | ADP glucose pyrophosphorylase 1 | Chr5:19570326-19572557 FORWARD LENGTH=520 | 201606	26
TRUE	colin-mock / wt-mock	colin-mock	wt-mock	AT1G26750.1	55148.1	68269.7	0.307932	0.356613	0.999861	AT1G26750.1	| hypothetical protein | Chr1:9246857-9248053 FORWARD LENGTH=195 | 201606	>AT1G26750.1 | hypothetical protein | Chr1:9246857-9248053 FORWARD LENGTH=195 | 201606	8
TRUE	colin-mock / wt-mock	colin-mock	wt-mock	AT1G42440.1	18693.4	23125.3	0.306942	0.626619	0.999861	AT1G42440.1	| pre-rRNA-processing TSR1-like protein | Chr1:15895528-15899939 REVERSE LENGTH=793 | 201606	>AT1G42440.1 | pre-rRNA-processing TSR1-like protein | Chr1:15895528-15899939 REVERSE LENGTH=793 | 201606	7
TRUE	colin-mock / wt-mock	colin-mock	wt-mock	AT3G18490.1	531006	656892	0.306928	0.666856	0.999861	AT3G18490.1	| Eukaryotic aspartyl protease family protein | Chr3:6349090-6350592 REVERSE LENGTH=500 | 201606	>AT3G18490.1 | Eukaryotic aspartyl protease family protein | Chr3:6349090-6350592 REVERSE LENGTH=500 | 201606	12
TRUE	colin-mock / wt-mock	colin-mock	wt-mock	AT3G19390.1	530258	655943	0.306877	0.570292	0.999861	AT3G19390.1	| Granulin repeat cysteine protease family protein | Chr3:6723024-6724768 FORWARD LENGTH=452 | 201606	>AT3G19390.1 | Granulin repeat cysteine protease family protein | Chr3:6723024-6724768 FORWARD LENGTH=452 | 201606	6
TRUE	colin-mock / wt-mock	colin-mock	wt-mock	AT4G13850.1;AT4G13850.2;AT4G13850.3	953804	1.17973e+06	0.306693	0.598092	0.999861	AT4G13850.1;AT4G13850.2;AT4G13850.3	| glycine-rich RNA-binding protein 2 | Chr4:8021314-8022065 FORWARD LENGTH=158 | 201606;| glycine-rich RNA-binding protein 2 | Chr4:8021314-8022065 FORWARD LENGTH=153 | 201606;| glycine-rich RNA-binding protein 2 | Chr4:8021314-8022065 FORWARD LENGTH=144 | 201606	>AT4G13850.1 | glycine-rich RNA-binding protein 2 | Chr4:8021314-8022065 FORWARD LENGTH=158 | 201606;>AT4G13850.2 | glycine-rich RNA-binding protein 2 | Chr4:8021314-8022065 FORWARD LENGTH=153 | 201606;>AT4G13850.3 | glycine-rich RNA-binding protein 2 | Chr4:8021314-8022065 FORWARD LENGTH=144 | 201606	3
TRUE	colin-mock / wt-mock	colin-mock	wt-mock	AT2G47960.1	99009.2	122458	0.306651	0.816746	0.999861	AT2G47960.1	| trafficking protein particle complex subunit-like protein | Chr2:19625631-19628869 FORWARD LENGTH=442 | 201606	>AT2G47960.1 | trafficking protein particle complex subunit-like protein | Chr2:19625631-19628869 FORWARD LENGTH=442 | 201606	16
TRUE	colin-mock / wt-mock	colin-mock	wt-mock	AT4G30996.1	12829.9	15866.6	0.306486	0.0581391	0.999861	AT4G30996.1	| ubiquitin-associated protein (DUF1068) | Chr4:15101464-15102461 FORWARD LENGTH=172 | 201606	>AT4G30996.1 | ubiquitin-associated protein (DUF1068) | Chr4:15101464-15102461 FORWARD LENGTH=172 | 201606	4
TRUE	colin-mock / wt-mock	colin-mock	wt-mock	AT2G27820.1	75856.4	93791	0.306178	0.35812	0.999861	AT2G27820.1	| prephenate dehydratase 1 | Chr2:11856808-11858082 FORWARD LENGTH=424 | 201606	>AT2G27820.1 | prephenate dehydratase 1 | Chr2:11856808-11858082 FORWARD LENGTH=424 | 201606	8
TRUE	colin-mock / wt-mock	colin-mock	wt-mock	AT1G27540.1;AT1G27540.2;AT1G27540.3	36661.3	45321.4	0.305937	0.743732	0.999861	AT1G27540.1;AT1G27540.2;AT1G27540.3	| F-box protein (DUF295) | Chr1:9566608-9567849 REVERSE LENGTH=413 | 201606;| F-box protein (DUF295) | Chr1:9566608-9567849 REVERSE LENGTH=383 | 201606;| F-box protein (DUF295) | Chr1:9566608-9567849 REVERSE LENGTH=413 | 201606	>AT1G27540.1 | F-box protein (DUF295) | Chr1:9566608-9567849 REVERSE LENGTH=413 | 201606;>AT1G27540.2 | F-box protein (DUF295) | Chr1:9566608-9567849 REVERSE LENGTH=383 | 201606;>AT1G27540.3 | F-box protein (DUF295) | Chr1:9566608-9567849 REVERSE LENGTH=413 | 201606	4
TRUE	colin-mock / wt-mock	colin-mock	wt-mock	AT5G23290.1	129868	160536	0.305842	0.792271	0.999861	AT5G23290.1	| prefoldin 5 | Chr5:7846144-7847428 FORWARD LENGTH=151 | 201606	>AT5G23290.1 | prefoldin 5 | Chr5:7846144-7847428 FORWARD LENGTH=151 | 201606	5
TRUE	colin-mock / wt-mock	colin-mock	wt-mock	AT5G56710.1;AT5G56710.2	585561	723773	0.305718	0.286248	0.999861	AT5G56710.1;AT5G56710.2	| Ribosomal protein L31e family protein | Chr5:22944003-22944767 REVERSE LENGTH=119 | 201606;| Ribosomal protein L31e family protein | Chr5:22944003-22944767 REVERSE LENGTH=85 | 201606	>AT5G56710.1 | Ribosomal protein L31e family protein | Chr5:22944003-22944767 REVERSE LENGTH=119 | 201606;>AT5G56710.2 | Ribosomal protein L31e family protein | Chr5:22944003-22944767 REVERSE LENGTH=85 | 201606	2
TRUE	colin-mock / wt-mock	colin-mock	wt-mock	AT3G13560.1;AT3G13560.2;AT3G13560.3;AT3G13560.4;AT3G13560.5	196102	242353	0.305507	0.262868	0.999861	AT3G13560.1;AT3G13560.2;AT3G13560.3;AT3G13560.4;AT3G13560.5	| O-Glycosyl hydrolases family 17 protein | Chr3:4425484-4427284 REVERSE LENGTH=505 | 201606;| O-Glycosyl hydrolases family 17 protein | Chr3:4425484-4427284 REVERSE LENGTH=505 | 201606;| O-Glycosyl hydrolases family 17 protein | Chr3:4425484-4427284 REVERSE LENGTH=505 | 201606;| O-Glycosyl hydrolases family 17 protein | Chr3:4425484-4427284 REVERSE LENGTH=505 | 201606;| O-Glycosyl hydrolases fam…	>AT3G13560.1 | O-Glycosyl hydrolases family 17 protein | Chr3:4425484-4427284 REVERSE LENGTH=505 | 201606;>AT3G13560.2 | O-Glycosyl hydrolases family 17 protein | Chr3:4425484-4427284 REVERSE LENGTH=505 | 201606;>AT3G13560.3 | O-Glycosyl hydrolases family 17 protein | Chr3:4425484-4427284 REVERSE LENGTH=505 | 201606;>AT3G13560.4 | O-Glycosyl hydrolases family 17 protein | Chr3:4425484-4427284 REV…	7
TRUE	colin-mock / wt-mock	colin-mock	wt-mock	AT4G33945.1	17399.1	21498	0.305195	0.82364	0.999861	AT4G33945.1	| ARM repeat superfamily protein | Chr4:16268119-16270514 FORWARD LENGTH=464 | 201606	>AT4G33945.1 | ARM repeat superfamily protein | Chr4:16268119-16270514 FORWARD LENGTH=464 | 201606	6
TRUE	colin-mock / wt-mock	colin-mock	wt-mock	AT3G15610.1	81636.5	100865	0.305136	0.872132	0.999861	AT3G15610.1	| Transducin/WD40 repeat-like superfamily protein | Chr3:5291076-5292796 REVERSE LENGTH=341 | 201606	>AT3G15610.1 | Transducin/WD40 repeat-like superfamily protein | Chr3:5291076-5292796 REVERSE LENGTH=341 | 201606	2
TRUE	colin-mock / wt-mock	colin-mock	wt-mock	AT4G23680.1	153535	189688	0.305058	0.153048	0.999861	AT4G23680.1	| Polyketide cyclase/dehydrase and lipid transport superfamily protein | Chr4:12336416-12337417 REVERSE LENGTH=151 | 201606	>AT4G23680.1 | Polyketide cyclase/dehydrase and lipid transport superfamily protein | Chr4:12336416-12337417 REVERSE LENGTH=151 | 201606	16
TRUE	colin-mock / wt-mock	colin-mock	wt-mock	AT4G16500.1;AT4G16500.2	249978	308814	0.304936	0.238409	0.999861	AT4G16500.1;AT4G16500.2	| Cystatin/monellin superfamily protein | Chr4:9301530-9301883 REVERSE LENGTH=117 | 201606;| Cystatin/monellin superfamily protein | Chr4:9301530-9301883 REVERSE LENGTH=117 | 201606	>AT4G16500.1 | Cystatin/monellin superfamily protein | Chr4:9301530-9301883 REVERSE LENGTH=117 | 201606;>AT4G16500.2 | Cystatin/monellin superfamily protein | Chr4:9301530-9301883 REVERSE LENGTH=117 | 201606	11
TRUE	colin-mock / wt-mock	colin-mock	wt-mock	AT5G61760.1;AT5G61760.2	54609.9	67437.9	0.304398	0.243329	0.999861	AT5G61760.1;AT5G61760.2	| inositol polyphosphate kinase 2 beta | Chr5:24813916-24814818 REVERSE LENGTH=300 | 201606;| inositol polyphosphate kinase 2 beta | Chr5:24813916-24814818 REVERSE LENGTH=300 | 201606	>AT5G61760.1 | inositol polyphosphate kinase 2 beta | Chr5:24813916-24814818 REVERSE LENGTH=300 | 201606;>AT5G61760.2 | inositol polyphosphate kinase 2 beta | Chr5:24813916-24814818 REVERSE LENGTH=300 | 201606	12
TRUE	colin-mock / wt-mock	colin-mock	wt-mock	AT3G61650.1;AT5G05620.1	70306	86783.5	0.303774	0.730205	0.999861	AT3G61650.1;AT5G05620.1	| gamma-tubulin | Chr3:22812601-22815011 REVERSE LENGTH=474 | 201606;| gamma-tubulin complex protein 2 | Chr5:1679340-1681719 FORWARD LENGTH=474 | 201606	>AT3G61650.1 | gamma-tubulin | Chr3:22812601-22815011 REVERSE LENGTH=474 | 201606;>AT5G05620.1 | gamma-tubulin complex protein 2 | Chr5:1679340-1681719 FORWARD LENGTH=474 | 201606	5
TRUE	colin-mock / wt-mock	colin-mock	wt-mock	AT2G43530.1	582651	718961	0.30328	0.266065	0.999861	AT2G43530.1	| scorpion toxin-like knottin superfamily protein | Chr2:18070110-18070523 FORWARD LENGTH=83 | 201606	>AT2G43530.1 | scorpion toxin-like knottin superfamily protein | Chr2:18070110-18070523 FORWARD LENGTH=83 | 201606	3
TRUE	colin-mock / wt-mock	colin-mock	wt-mock	AT2G39040.1	10522.9	12982.6	0.303043	0.193614	0.999861	AT2G39040.1	| Peroxidase superfamily protein | Chr2:16299463-16301173 REVERSE LENGTH=350 | 201606	>AT2G39040.1 | Peroxidase superfamily protein | Chr2:16299463-16301173 REVERSE LENGTH=350 | 201606	7
TRUE	colin-mock / wt-mock	colin-mock	wt-mock	AT5G15810.1	5266.47	6495.83	0.302679	0.187908	0.999861	AT5G15810.1	| tRNA (guanine(26)-N(2))-dimethyltransferase | Chr5:5158092-5161121 FORWARD LENGTH=593 | 201606	>AT5G15810.1 | tRNA (guanine(26)-N(2))-dimethyltransferase | Chr5:5158092-5161121 FORWARD LENGTH=593 | 201606	7
TRUE	colin-mock / wt-mock	colin-mock	wt-mock	AT5G63870.1;AT5G63870.2	69112.9	85243.6	0.302636	0.848117	0.999861	AT5G63870.1;AT5G63870.2	| serine/threonine phosphatase 7 | Chr5:25561336-25562908 REVERSE LENGTH=413 | 201606;| serine/threonine phosphatase 7 | Chr5:25561336-25562908 REVERSE LENGTH=413 | 201606	>AT5G63870.1 | serine/threonine phosphatase 7 | Chr5:25561336-25562908 REVERSE LENGTH=413 | 201606;>AT5G63870.2 | serine/threonine phosphatase 7 | Chr5:25561336-25562908 REVERSE LENGTH=413 | 201606	7
TRUE	colin-mock / wt-mock	colin-mock	wt-mock	AT3G10090.1;AT5G03850.1	2.581e+06	3.18227e+06	0.302128	0.486504	0.999861	AT3G10090.1;AT5G03850.1	| Nucleic acid-binding%2C OB-fold-like protein | Chr3:3108960-3109154 REVERSE LENGTH=64 | 201606;| Nucleic acid-binding%2C OB-fold-like protein | Chr5:1028542-1028736 REVERSE LENGTH=64 | 201606	>AT3G10090.1 | Nucleic acid-binding%2C OB-fold-like protein | Chr3:3108960-3109154 REVERSE LENGTH=64 | 201606;>AT5G03850.1 | Nucleic acid-binding%2C OB-fold-like protein | Chr5:1028542-1028736 REVERSE LENGTH=64 | 201606	7
TRUE	colin-mock / wt-mock	colin-mock	wt-mock	AT2G43560.1;AT2G43560.2	971010	1.19718e+06	0.302084	0.447349	0.999861	AT2G43560.1;AT2G43560.2	| FKBP-like peptidyl-prolyl cis-trans isomerase family protein | Chr2:18073995-18075385 REVERSE LENGTH=223 | 201606;| FKBP-like peptidyl-prolyl cis-trans isomerase family protein | Chr2:18073995-18074950 REVERSE LENGTH=167 | 201606	>AT2G43560.1 | FKBP-like peptidyl-prolyl cis-trans isomerase family protein | Chr2:18073995-18075385 REVERSE LENGTH=223 | 201606;>AT2G43560.2 | FKBP-like peptidyl-prolyl cis-trans isomerase family protein | Chr2:18073995-18074950 REVERSE LENGTH=167 | 201606	6
TRUE	colin-mock / wt-mock	colin-mock	wt-mock	AT2G34810.1	20781.8	25620.5	0.301977	0.776599	0.999861	AT2G34810.1	| FAD-binding Berberine family protein | Chr2:14685292-14686914 FORWARD LENGTH=540 | 201606	>AT2G34810.1 | FAD-binding Berberine family protein | Chr2:14685292-14686914 FORWARD LENGTH=540 | 201606	24
TRUE	colin-mock / wt-mock	colin-mock	wt-mock	AT2G42450.1	11134.4	13724.7	0.30175	0.17273	0.999861	AT2G42450.1	| alpha/beta-Hydrolases superfamily protein | Chr2:17672425-17674854 REVERSE LENGTH=546 | 201606	>AT2G42450.1 | alpha/beta-Hydrolases superfamily protein | Chr2:17672425-17674854 REVERSE LENGTH=546 | 201606	17
TRUE	colin-mock / wt-mock	colin-mock	wt-mock	AT4G30330.1	328948	405283	0.301073	0.640013	0.999861	AT4G30330.1	| Small nuclear ribonucleoprotein family protein | Chr4:14836773-14837919 REVERSE LENGTH=88 | 201606	>AT4G30330.1 | Small nuclear ribonucleoprotein family protein | Chr4:14836773-14837919 REVERSE LENGTH=88 | 201606	4
TRUE	colin-mock / wt-mock	colin-mock	wt-mock	AT3G51840.1	194083	239106	0.300977	0.397117	0.999861	AT3G51840.1	| acyl-CoA oxidase 4 | Chr3:19225653-19229008 REVERSE LENGTH=436 | 201606	>AT3G51840.1 | acyl-CoA oxidase 4 | Chr3:19225653-19229008 REVERSE LENGTH=436 | 201606	11
TRUE	colin-mock / wt-mock	colin-mock	wt-mock	AT3G19400.1	56278.9	69280.7	0.29986	0.47339	0.999861	AT3G19400.1	| Cysteine proteinases superfamily protein | Chr3:6725510-6726878 FORWARD LENGTH=362 | 201606	>AT3G19400.1 | Cysteine proteinases superfamily protein | Chr3:6725510-6726878 FORWARD LENGTH=362 | 201606	6
TRUE	colin-mock / wt-mock	colin-mock	wt-mock	AT2G21590.1;AT2G21590.2;AT2G21590.3;AT2G21590.4;AT2G21590.5;AT2G21590.6;AT2G21590.7	466498	574182	0.299638	0.260886	0.999861	AT2G21590.1;AT2G21590.2;AT2G21590.3;AT2G21590.4;AT2G21590.5;AT2G21590.6;AT2G21590.7	| Glucose-1-phosphate adenylyltransferase family protein | Chr2:9239362-9242150 FORWARD LENGTH=523 | 201606;| Glucose-1-phosphate adenylyltransferase family protein | Chr2:9239362-9242150 FORWARD LENGTH=523 | 201606;| Glucose-1-phosphate adenylyltransferase family protein | Chr2:9239362-9242150 FORWARD LENGTH=523 | 201606;| Glucose-1-phosphate adenylyltransferase family protein | Chr2:9239362-924…	>AT2G21590.1 | Glucose-1-phosphate adenylyltransferase family protein | Chr2:9239362-9242150 FORWARD LENGTH=523 | 201606;>AT2G21590.2 | Glucose-1-phosphate adenylyltransferase family protein | Chr2:9239362-9242150 FORWARD LENGTH=523 | 201606;>AT2G21590.3 | Glucose-1-phosphate adenylyltransferase family protein | Chr2:9239362-9242150 FORWARD LENGTH=523 | 201606;>AT2G21590.4 | Glucose-1-phosphate a…	11
TRUE	colin-mock / wt-mock	colin-mock	wt-mock	AT3G09670.1;AT3G09670.2	40363.6	49676.5	0.299508	0.796723	0.999861	AT3G09670.1;AT3G09670.2	| Tudor/PWWP/MBT superfamily protein | Chr3:2966637-2968817 FORWARD LENGTH=726 | 201606;| Tudor/PWWP/MBT superfamily protein | Chr3:2966637-2968817 FORWARD LENGTH=726 | 201606	>AT3G09670.1 | Tudor/PWWP/MBT superfamily protein | Chr3:2966637-2968817 FORWARD LENGTH=726 | 201606;>AT3G09670.2 | Tudor/PWWP/MBT superfamily protein | Chr3:2966637-2968817 FORWARD LENGTH=726 | 201606	17
TRUE	colin-mock / wt-mock	colin-mock	wt-mock	AT3G59950.1;AT3G59950.2;AT3G59950.3;AT3G59950.4;AT3G59950.5	8023.93	9872.89	0.299164	0.139399	0.999861	AT3G59950.1;AT3G59950.2;AT3G59950.3;AT3G59950.4;AT3G59950.5	| Peptidase family C54 protein | Chr3:22144468-22146887 REVERSE LENGTH=477 | 201606;| Peptidase family C54 protein | Chr3:22145271-22146887 REVERSE LENGTH=360 | 201606;| Peptidase family C54 protein | Chr3:22145559-22146629 REVERSE LENGTH=267 | 201606;| Peptidase family C54 protein | Chr3:22144468-22146629 REVERSE LENGTH=391 | 201606;| Peptidase family C54 protein | Chr3:22144939-22146887 REVERSE…	>AT3G59950.1 | Peptidase family C54 protein | Chr3:22144468-22146887 REVERSE LENGTH=477 | 201606;>AT3G59950.2 | Peptidase family C54 protein | Chr3:22145271-22146887 REVERSE LENGTH=360 | 201606;>AT3G59950.3 | Peptidase family C54 protein | Chr3:22145559-22146629 REVERSE LENGTH=267 | 201606;>AT3G59950.4 | Peptidase family C54 protein | Chr3:22144468-22146629 REVERSE LENGTH=391 | 201606;>AT3G59950.…	2
TRUE	colin-mock / wt-mock	colin-mock	wt-mock	AT5G10010.1	152246	187294	0.298893	0.675332	0.999861	AT5G10010.1	| myosin-H heavy protein | Chr5:3128098-3131452 FORWARD LENGTH=434 | 201606	>AT5G10010.1 | myosin-H heavy protein | Chr5:3128098-3131452 FORWARD LENGTH=434 | 201606	14
TRUE	colin-mock / wt-mock	colin-mock	wt-mock	AT4G04830.1	277404	341079	0.298116	0.533051	0.999861	AT4G04830.1	| methionine sulfoxide reductase B5 | Chr4:2445902-2446872 FORWARD LENGTH=139 | 201606	>AT4G04830.1 | methionine sulfoxide reductase B5 | Chr4:2445902-2446872 FORWARD LENGTH=139 | 201606	4
TRUE	colin-mock / wt-mock	colin-mock	wt-mock	AT4G23690.1	150112	184537	0.297876	0.766209	0.999861	AT4G23690.1	| Disease resistance-responsive (dirigent-like protein) family protein | Chr4:12339152-12339715 REVERSE LENGTH=187 | 201606	>AT4G23690.1 | Disease resistance-responsive (dirigent-like protein) family protein | Chr4:12339152-12339715 REVERSE LENGTH=187 | 201606	3
TRUE	colin-mock / wt-mock	colin-mock	wt-mock	AT1G08630.1;AT1G08630.2;AT1G08630.3;AT1G08630.4;AT1G08630.6	53699	66006.3	0.29771	0.820266	0.999861	AT1G08630.1;AT1G08630.2;AT1G08630.3;AT1G08630.4;AT1G08630.6	| threonine aldolase 1 | Chr1:2743948-2745685 REVERSE LENGTH=358 | 201606;| threonine aldolase 1 | Chr1:2743948-2745685 REVERSE LENGTH=358 | 201606;| threonine aldolase 1 | Chr1:2743948-2745685 REVERSE LENGTH=358 | 201606;| threonine aldolase 1 | Chr1:2743948-2745685 REVERSE LENGTH=358 | 201606;| threonine aldolase 1 | Chr1:2743948-2745685 REVERSE LENGTH=358 | 201606	>AT1G08630.1 | threonine aldolase 1 | Chr1:2743948-2745685 REVERSE LENGTH=358 | 201606;>AT1G08630.2 | threonine aldolase 1 | Chr1:2743948-2745685 REVERSE LENGTH=358 | 201606;>AT1G08630.3 | threonine aldolase 1 | Chr1:2743948-2745685 REVERSE LENGTH=358 | 201606;>AT1G08630.4 | threonine aldolase 1 | Chr1:2743948-2745685 REVERSE LENGTH=358 | 201606;>AT1G08630.6 | threonine aldolase 1 | Chr1:2743948-…	10
TRUE	colin-mock / wt-mock	colin-mock	wt-mock	AT5G45170.1	550628	676781	0.297613	0.992295	0.999861	AT5G45170.1	| Haloacid dehalogenase-like hydrolase (HAD) superfamily protein | Chr5:18270555-18273129 REVERSE LENGTH=372 | 201606	>AT5G45170.1 | Haloacid dehalogenase-like hydrolase (HAD) superfamily protein | Chr5:18270555-18273129 REVERSE LENGTH=372 | 201606	12
TRUE	colin-mock / wt-mock	colin-mock	wt-mock	AT5G34940.1;AT5G34940.2	139577	171549	0.297557	0.840331	0.999861	AT5G34940.1;AT5G34940.2	| glucuronidase 3 | Chr5:13235912-13237799 REVERSE LENGTH=401 | 201606;| glucuronidase 3 | Chr5:13235912-13238718 REVERSE LENGTH=536 | 201606	>AT5G34940.1 | glucuronidase 3 | Chr5:13235912-13237799 REVERSE LENGTH=401 | 201606;>AT5G34940.2 | glucuronidase 3 | Chr5:13235912-13238718 REVERSE LENGTH=536 | 201606	4
[truncated: 5,496 more rows]
